# Supplementary material for: A protein of the metallo-hydrolase/oxidoreductase superfamily with both beta-lactamase and ribonuclease activity is linked with translation in giant viruses
Source: Sci Rep. 2020 Dec 10;10:21685. doi: 10.1038/s41598-020-78658-8 (PMC7729979; doi:10.1038/s41598-020-78658-8)
Supplement: Supplementary file 2 — Supplementary Information 2. [file 41598_2020_78658_MOESM2_ESM.pdb]

REMARK  99  Chain ID : 1
REMARK  99  Residues : 322
REMARK  99  Atoms    : 2644
REMARK  99  File     : final.sc.pdb
ATOM      1  N   MET     1     -12.993  65.056  -5.924  1.00  0.00              
ATOM      2  CA  MET     1     -12.561  63.663  -5.676  1.00  0.00              
ATOM      3  CB  MET     1     -11.887  63.558  -4.295  1.00  0.00              
ATOM      4  C   MET     1     -13.755  62.763  -5.712  1.00  0.00              
ATOM      5  O   MET     1     -14.812  63.141  -6.215  1.00  0.00              
ATOM      6  CG  MET     1     -11.124  62.252  -4.059  1.00  0.00           C  
ATOM      7  SD  MET     1     -10.329  62.128  -2.429  1.00  0.00           S  
ATOM      8  CE  MET     1      -9.090  63.414  -2.760  1.00  0.00           C  
ATOM      9  N   SER     2     -13.608  61.532  -5.189  1.00  0.00              
ATOM     10  CA  SER     2     -14.683  60.587  -5.236  1.00  0.00              
ATOM     11  CB  SER     2     -14.279  59.197  -4.711  1.00  0.00              
ATOM     12  C   SER     2     -15.848  61.057  -4.419  1.00  0.00              
ATOM     13  O   SER     2     -16.960  61.187  -4.927  1.00  0.00              
ATOM     14  OG  SER     2     -13.951  59.267  -3.331  1.00  0.00           O  
ATOM     15  N   ASP     3     -15.610  61.339  -3.125  1.00  0.00              
ATOM     16  CA  ASP     3     -16.656  61.677  -2.202  1.00  0.00              
ATOM     17  CB  ASP     3     -16.140  61.793  -0.760  1.00  0.00              
ATOM     18  C   ASP     3     -17.286  62.992  -2.551  1.00  0.00              
ATOM     19  O   ASP     3     -18.497  63.162  -2.422  1.00  0.00              
ATOM     20  CG  ASP     3     -15.708  60.405  -0.311  1.00  0.00           C  
ATOM     21  OD1 ASP     3     -16.333  59.412  -0.770  1.00  0.00           O  
ATOM     22  OD2 ASP     3     -14.745  60.321   0.496  1.00  0.00           O  
ATOM     23  N   SER     4     -16.475  63.982  -2.958  1.00  0.00              
ATOM     24  CA  SER     4     -17.014  65.279  -3.238  1.00  0.00              
ATOM     25  CB  SER     4     -15.920  66.326  -3.506  1.00  0.00              
ATOM     26  C   SER     4     -17.891  65.221  -4.437  1.00  0.00              
ATOM     27  O   SER     4     -19.084  65.513  -4.345  1.00  0.00              
ATOM     28  OG  SER     4     -16.508  67.590  -3.777  1.00  0.00           O  
ATOM     29  N   ALA     5     -17.310  64.832  -5.593  1.00  0.00              
ATOM     30  CA  ALA     5     -18.085  64.757  -6.796  1.00  0.00              
ATOM     31  CB  ALA     5     -17.382  65.355  -8.028  1.00  0.00              
ATOM     32  C   ALA     5     -18.286  63.307  -7.070  1.00  0.00              
ATOM     33  O   ALA     5     -17.336  62.559  -7.296  1.00  0.00              
ATOM     34  N   HIS     6     -19.557  62.881  -7.049  1.00  0.00              
ATOM     35  CA  HIS     6     -19.924  61.519  -7.274  1.00  0.00              
ATOM     36  CB  HIS     6     -19.555  60.592  -6.103  1.00  0.00              
ATOM     37  C   HIS     6     -21.406  61.571  -7.359  1.00  0.00              
ATOM     38  O   HIS     6     -21.997  61.322  -8.409  1.00  0.00              
ATOM     39  ND1 HIS     6     -18.913  58.401  -7.214  1.00  0.00           N  
ATOM     40  CG  HIS     6     -19.761  59.140  -6.420  1.00  0.00           C  
ATOM     41  NE2 HIS     6     -20.533  57.025  -6.563  1.00  0.00           N  
ATOM     42  CD2 HIS     6     -20.745  58.284  -6.030  1.00  0.00           C  
ATOM     43  CE1 HIS     6     -19.422  57.144  -7.267  1.00  0.00           C  
ATOM     44  N   THR     7     -22.031  61.916  -6.218  1.00  0.00              
ATOM     45  CA  THR     7     -23.450  62.062  -6.147  1.00  0.00              
ATOM     46  CB  THR     7     -23.969  62.126  -4.739  1.00  0.00              
ATOM     47  C   THR     7     -23.785  63.356  -6.819  1.00  0.00              
ATOM     48  O   THR     7     -22.942  64.243  -6.940  1.00  0.00              
ATOM     49  OG1 THR     7     -23.609  60.949  -4.031  1.00  0.00           O  
ATOM     50  CG2 THR     7     -25.499  62.269  -4.781  1.00  0.00           C  
ATOM     51  N   ILE     8     -25.038  63.472  -7.299  1.00  0.00              
ATOM     52  CA  ILE     8     -25.499  64.629  -8.010  1.00  0.00              
ATOM     53  CB  ILE     8     -26.862  64.473  -8.623  1.00  0.00              
ATOM     54  C   ILE     8     -25.539  65.840  -7.135  1.00  0.00              
ATOM     55  O   ILE     8     -25.185  66.927  -7.584  1.00  0.00              
ATOM     56  CG2 ILE     8     -26.767  63.370  -9.683  1.00  0.00           C  
ATOM     57  CG1 ILE     8     -27.937  64.216  -7.555  1.00  0.00           C  
ATOM     58  CD1 ILE     8     -27.762  62.888  -6.821  1.00  0.00           C  
ATOM     59  N   TYR     9     -25.963  65.699  -5.866  1.00  0.00              
ATOM     60  CA  TYR     9     -26.215  66.853  -5.053  1.00  0.00              
ATOM     61  CB  TYR     9     -25.115  67.938  -5.034  1.00  0.00              
ATOM     62  C   TYR     9     -27.430  67.455  -5.657  1.00  0.00              
ATOM     63  O   TYR     9     -27.466  67.769  -6.846  1.00  0.00              
ATOM     64  CG  TYR     9     -23.911  67.429  -4.319  1.00  0.00           C  
ATOM     65  CD1 TYR     9     -23.859  67.462  -2.945  1.00  0.00           C  
ATOM     66  CD2 TYR     9     -22.841  66.913  -5.013  1.00  0.00           C  
ATOM     67  CE1 TYR     9     -22.756  66.995  -2.272  1.00  0.00           C  
ATOM     68  CE2 TYR     9     -21.733  66.446  -4.346  1.00  0.00           C  
ATOM     69  CZ  TYR     9     -21.691  66.487  -2.974  1.00  0.00           C  
ATOM     70  OH  TYR     9     -20.558  66.007  -2.284  1.00  0.00           O  
ATOM     71  N   TRP    10     -28.469  67.651  -4.838  1.00  0.00              
ATOM     72  CA  TRP    10     -29.704  68.063  -5.420  1.00  0.00              
ATOM     73  CB  TRP    10     -30.881  67.158  -5.019  1.00  0.00              
ATOM     74  C   TRP    10     -30.023  69.434  -4.945  1.00  0.00              
ATOM     75  O   TRP    10     -29.214  70.109  -4.315  1.00  0.00              
ATOM     76  CG  TRP    10     -30.762  65.746  -5.538  1.00  0.00           C  
ATOM     77  CD2 TRP    10     -31.307  65.292  -6.787  1.00  0.00           C  
ATOM     78  CD1 TRP    10     -30.143  64.669  -4.973  1.00  0.00           C  
ATOM     79  NE1 TRP    10     -30.261  63.575  -5.795  1.00  0.00           N  
ATOM     80  CE2 TRP    10     -30.977  63.943  -6.914  1.00  0.00           C  
ATOM     81  CE3 TRP    10     -32.022  65.946  -7.749  1.00  0.00           C  
ATOM     82  CZ2 TRP    10     -31.359  63.224  -8.011  1.00  0.00           C  
ATOM     83  CZ3 TRP    10     -32.407  65.218  -8.853  1.00  0.00           C  
ATOM     84  CH2 TRP    10     -32.081  63.883  -8.981  1.00  0.00           C  
ATOM     85  N   LYS    11     -31.241  69.875  -5.287  1.00  0.00              
ATOM     86  CA  LYS    11     -31.754  71.161  -4.949  1.00  0.00              
ATOM     87  CB  LYS    11     -33.153  71.418  -5.532  1.00  0.00              
ATOM     88  C   LYS    11     -31.860  71.219  -3.457  1.00  0.00              
ATOM     89  O   LYS    11     -31.917  72.294  -2.862  1.00  0.00              
ATOM     90  CG  LYS    11     -33.169  71.438  -7.061  1.00  0.00           C  
ATOM     91  CD  LYS    11     -34.574  71.409  -7.664  1.00  0.00           C  
ATOM     92  CE  LYS    11     -34.579  71.335  -9.192  1.00  0.00           C  
ATOM     93  NZ  LYS    11     -33.899  72.521  -9.760  1.00  0.00           N  
ATOM     94  N   ASN    12     -31.980  70.031  -2.841  1.00  0.00              
ATOM     95  CA  ASN    12     -32.126  69.812  -1.432  1.00  0.00              
ATOM     96  CB  ASN    12     -32.608  68.397  -1.068  1.00  0.00              
ATOM     97  C   ASN    12     -30.895  70.059  -0.639  1.00  0.00              
ATOM     98  O   ASN    12     -31.003  70.356   0.553  1.00  0.00              
ATOM     99  CG  ASN    12     -34.090  68.337  -1.394  1.00  0.00           C  
ATOM    100  OD1 ASN    12     -34.522  67.555  -2.238  1.00  0.00           O  
ATOM    101  ND2 ASN    12     -34.893  69.192  -0.707  1.00  0.00           N  
ATOM    102  N   SER    13     -29.708  69.916  -1.260  1.00  0.00              
ATOM    103  CA  SER    13     -28.507  69.897  -0.483  1.00  0.00              
ATOM    104  CB  SER    13     -27.602  68.715  -0.862  1.00  0.00              
ATOM    105  C   SER    13     -27.697  71.145  -0.638  1.00  0.00              
ATOM    106  O   SER    13     -27.814  71.896  -1.604  1.00  0.00              
ATOM    107  OG  SER    13     -28.319  67.496  -0.721  1.00  0.00           O  
ATOM    108  N   ILE    14     -26.896  71.401   0.415  1.00  0.00              
ATOM    109  CA  ILE    14     -25.869  72.391   0.534  1.00  0.00              
ATOM    110  CB  ILE    14     -26.155  73.408   1.608  1.00  0.00              
ATOM    111  C   ILE    14     -24.735  71.556   1.022  1.00  0.00              
ATOM    112  O   ILE    14     -24.917  70.786   1.961  1.00  0.00              
ATOM    113  CG2 ILE    14     -24.885  74.236   1.863  1.00  0.00           C  
ATOM    114  CG1 ILE    14     -27.391  74.246   1.240  1.00  0.00           C  
ATOM    115  CD1 ILE    14     -27.935  75.089   2.395  1.00  0.00           C  
ATOM    116  N   LYS    15     -23.547  71.607   0.400  1.00  0.00              
ATOM    117  CA  LYS    15     -22.555  70.767   0.999  1.00  0.00              
ATOM    118  CB  LYS    15     -22.033  69.624   0.109  1.00  0.00              
ATOM    119  C   LYS    15     -21.410  71.623   1.402  1.00  0.00              
ATOM    120  O   LYS    15     -21.107  72.624   0.754  1.00  0.00              
ATOM    121  CG  LYS    15     -21.308  70.088  -1.146  1.00  0.00           C  
ATOM    122  CD  LYS    15     -20.456  69.001  -1.801  1.00  0.00           C  
ATOM    123  CE  LYS    15     -19.100  68.788  -1.122  1.00  0.00           C  
ATOM    124  NZ  LYS    15     -19.293  68.231   0.236  1.00  0.00           N  
ATOM    125  N   ILE    16     -20.769  71.251   2.524  1.00  0.00              
ATOM    126  CA  ILE    16     -19.652  71.994   3.023  1.00  0.00              
ATOM    127  CB  ILE    16     -19.856  72.463   4.433  1.00  0.00              
ATOM    128  C   ILE    16     -18.484  71.067   3.003  1.00  0.00              
ATOM    129  O   ILE    16     -18.556  69.963   3.541  1.00  0.00              
ATOM    130  CG2 ILE    16     -18.572  73.176   4.890  1.00  0.00           C  
ATOM    131  CG1 ILE    16     -21.113  73.349   4.510  1.00  0.00           C  
ATOM    132  CD1 ILE    16     -21.619  73.584   5.932  1.00  0.00           C  
ATOM    133  N   THR    17     -17.380  71.467   2.338  1.00  0.00              
ATOM    134  CA  THR    17     -16.242  70.600   2.363  1.00  0.00              
ATOM    135  CB  THR    17     -15.861  70.033   1.022  1.00  0.00              
ATOM    136  C   THR    17     -15.079  71.345   2.939  1.00  0.00              
ATOM    137  O   THR    17     -14.691  72.412   2.461  1.00  0.00              
ATOM    138  OG1 THR    17     -14.906  68.998   1.194  1.00  0.00           O  
ATOM    139  CG2 THR    17     -15.288  71.135   0.119  1.00  0.00           C  
ATOM    140  N   PRO    18     -14.586  70.821   4.035  1.00  0.00              
ATOM    141  CA  PRO    18     -13.458  71.444   4.669  1.00  0.00              
ATOM    142  CB  PRO    18     -13.410  70.905   6.093  1.00  0.00              
ATOM    143  C   PRO    18     -12.212  71.183   3.900  1.00  0.00              
ATOM    144  O   PRO    18     -11.790  70.031   3.809  1.00  0.00              
ATOM    145  CD  PRO    18     -15.498  70.269   5.024  1.00  0.00           C  
ATOM    146  CG  PRO    18     -14.882  70.588   6.396  1.00  0.00           C  
ATOM    147  N   VAL    19     -11.607  72.225   3.322  1.00  0.00              
ATOM    148  CA  VAL    19     -10.356  72.039   2.665  1.00  0.00              
ATOM    149  CB  VAL    19     -10.064  73.090   1.647  1.00  0.00              
ATOM    150  C   VAL    19      -9.282  72.036   3.684  1.00  0.00              
ATOM    151  O   VAL    19      -8.273  71.353   3.537  1.00  0.00              
ATOM    152  CG1 VAL    19      -8.698  72.794   1.012  1.00  0.00           C  
ATOM    153  CG2 VAL    19     -11.217  73.068   0.637  1.00  0.00           C  
ATOM    154  N   TYR    20      -9.454  72.851   4.738  1.00  0.00              
ATOM    155  CA  TYR    20      -8.390  72.989   5.675  1.00  0.00              
ATOM    156  CB  TYR    20      -7.614  74.213   5.286  1.00  0.00              
ATOM    157  C   TYR    20      -8.960  73.203   7.049  1.00  0.00              
ATOM    158  O   TYR    20      -9.893  73.986   7.213  1.00  0.00              
ATOM    159  CG  TYR    20      -6.911  73.991   4.003  1.00  0.00           C  
ATOM    160  CD1 TYR    20      -6.056  72.932   3.871  1.00  0.00           C  
ATOM    161  CD2 TYR    20      -7.137  74.796   2.917  1.00  0.00           C  
ATOM    162  CE1 TYR    20      -5.380  72.691   2.708  1.00  0.00           C  
ATOM    163  CE2 TYR    20      -6.465  74.568   1.740  1.00  0.00           C  
ATOM    164  CZ  TYR    20      -5.583  73.521   1.639  1.00  0.00           C  
ATOM    165  OH  TYR    20      -4.892  73.284   0.435  1.00  0.00           O  
ATOM    166  N   SER    21      -8.398  72.541   8.088  1.00  0.00              
ATOM    167  CA  SER    21      -8.967  72.723   9.398  1.00  0.00              
ATOM    168  CB  SER    21      -9.769  71.492   9.853  1.00  0.00              
ATOM    169  C   SER    21      -7.909  72.907  10.454  1.00  0.00              
ATOM    170  O   SER    21      -8.109  72.490  11.594  1.00  0.00              
ATOM    171  OG  SER    21     -10.802  71.201   8.926  1.00  0.00           O  
ATOM    172  N   LEU    22      -6.789  73.592  10.160  1.00  0.00              
ATOM    173  CA  LEU    22      -5.774  73.694  11.182  1.00  0.00              
ATOM    174  CB  LEU    22      -4.415  73.097  10.780  1.00  0.00              
ATOM    175  C   LEU    22      -5.590  75.123  11.601  1.00  0.00              
ATOM    176  O   LEU    22      -5.882  76.045  10.846  1.00  0.00              
ATOM    177  CG  LEU    22      -4.469  71.558  10.717  1.00  0.00           C  
ATOM    178  CD1 LEU    22      -3.121  70.949  10.316  1.00  0.00           C  
ATOM    179  CD2 LEU    22      -4.989  70.973  12.040  1.00  0.00           C  
ATOM    180  N   SER    23      -5.121  75.334  12.852  1.00  0.00              
ATOM    181  CA  SER    23      -4.920  76.644  13.415  1.00  0.00              
ATOM    182  CB  SER    23      -4.999  76.686  14.946  1.00  0.00              
ATOM    183  C   SER    23      -3.508  77.047  13.194  1.00  0.00              
ATOM    184  O   SER    23      -2.621  76.198  13.205  1.00  0.00              
ATOM    185  OG  SER    23      -6.178  76.058  15.404  1.00  0.00           O  
ATOM    186  N   GLY    24      -3.290  78.372  13.038  1.00  0.00              
ATOM    187  CA  GLY    24      -1.986  78.967  12.962  1.00  0.00              
ATOM    188  C   GLY    24      -1.179  78.475  11.801  1.00  0.00              
ATOM    189  O   GLY    24      -1.000  79.199  10.822  1.00  0.00              
ATOM    190  N   TYR    25      -0.626  77.249  11.909  1.00  0.00              
ATOM    191  CA  TYR    25       0.286  76.745  10.926  1.00  0.00              
ATOM    192  CB  TYR    25       1.703  76.537  11.481  1.00  0.00              
ATOM    193  C   TYR    25      -0.193  75.450  10.342  1.00  0.00              
ATOM    194  O   TYR    25      -1.101  74.795  10.850  1.00  0.00              
ATOM    195  CG  TYR    25       2.213  77.897  11.820  1.00  0.00           C  
ATOM    196  CD1 TYR    25       1.821  78.521  12.983  1.00  0.00           C  
ATOM    197  CD2 TYR    25       3.080  78.548  10.974  1.00  0.00           C  
ATOM    198  CE1 TYR    25       2.288  79.776  13.296  1.00  0.00           C  
ATOM    199  CE2 TYR    25       3.550  79.802  11.282  1.00  0.00           C  
ATOM    200  CZ  TYR    25       3.154  80.418  12.444  1.00  0.00           C  
ATOM    201  OH  TYR    25       3.635  81.706  12.761  1.00  0.00           O  
ATOM    202  N   SER    26       0.474  75.066   9.238  1.00  0.00              
ATOM    203  CA  SER    26       0.139  74.020   8.314  1.00  0.00              
ATOM    204  CB  SER    26       1.202  73.888   7.212  1.00  0.00              
ATOM    205  C   SER    26      -0.076  72.656   8.877  1.00  0.00              
ATOM    206  O   SER    26      -1.202  72.187   8.808  1.00  0.00              
ATOM    207  OG  SER    26       0.855  72.847   6.312  1.00  0.00           O  
ATOM    208  N   ARG    27       0.931  71.983   9.473  1.00  0.00              
ATOM    209  CA  ARG    27       0.724  70.595   9.815  1.00  0.00              
ATOM    210  CB  ARG    27      -0.301  70.360  10.935  1.00  0.00              
ATOM    211  C   ARG    27       0.235  69.889   8.596  1.00  0.00              
ATOM    212  O   ARG    27      -0.934  69.524   8.555  1.00  0.00              
ATOM    213  CG  ARG    27       0.277  70.530  12.336  1.00  0.00           C  
ATOM    214  CD  ARG    27       0.759  69.201  12.922  1.00  0.00           C  
ATOM    215  NE  ARG    27       1.451  69.479  14.211  1.00  0.00           N  
ATOM    216  CZ  ARG    27       1.994  68.445  14.920  1.00  0.00           C  
ATOM    217  NH1 ARG    27       1.857  67.166  14.466  1.00  0.00           N  
ATOM    218  NH2 ARG    27       2.678  68.687  16.076  1.00  0.00           N  
ATOM    219  N   ALA    28       1.145  69.637   7.624  1.00  0.00              
ATOM    220  CA  ALA    28       0.882  69.189   6.275  1.00  0.00              
ATOM    221  CB  ALA    28       1.992  68.291   5.701  1.00  0.00              
ATOM    222  C   ALA    28      -0.415  68.453   6.151  1.00  0.00              
ATOM    223  O   ALA    28      -0.740  67.575   6.953  1.00  0.00              
ATOM    224  N   ALA    29      -1.113  68.738   5.033  1.00  0.00              
ATOM    225  CA  ALA    29      -2.475  68.409   4.727  1.00  0.00              
ATOM    226  CB  ALA    29      -2.998  67.164   5.456  1.00  0.00              
ATOM    227  C   ALA    29      -3.420  69.509   5.004  1.00  0.00              
ATOM    228  O   ALA    29      -4.617  69.302   4.806  1.00  0.00              
ATOM    229  N   GLU    30      -2.948  70.704   5.421  1.00  0.00              
ATOM    230  CA  GLU    30      -3.950  71.730   5.507  1.00  0.00              
ATOM    231  CB  GLU    30      -5.185  71.411   6.383  1.00  0.00              
ATOM    232  C   GLU    30      -3.499  73.021   6.078  1.00  0.00              
ATOM    233  O   GLU    30      -2.577  73.096   6.880  1.00  0.00              
ATOM    234  CG  GLU    30      -4.846  70.889   7.782  1.00  0.00           C  
ATOM    235  CD  GLU    30      -4.987  69.373   7.765  1.00  0.00           C  
ATOM    236  OE1 GLU    30      -6.029  68.890   7.246  1.00  0.00           O  
ATOM    237  OE2 GLU    30      -4.064  68.679   8.269  1.00  0.00           O  
ATOM    238  N   ASN    31      -4.243  74.070   5.675  1.00  0.00              
ATOM    239  CA  ASN    31      -4.202  75.404   6.186  1.00  0.00              
ATOM    240  CB  ASN    31      -4.056  76.452   5.077  1.00  0.00              
ATOM    241  C   ASN    31      -5.571  75.546   6.775  1.00  0.00              
ATOM    242  O   ASN    31      -6.036  74.645   7.482  1.00  0.00              
ATOM    243  CG  ASN    31      -2.674  76.258   4.476  1.00  0.00           C  
ATOM    244  OD1 ASN    31      -1.675  76.239   5.191  1.00  0.00           O  
ATOM    245  ND2 ASN    31      -2.609  76.093   3.129  1.00  0.00           N  
ATOM    246  N   THR    32      -6.272  76.666   6.482  1.00  0.00              
ATOM    247  CA  THR    32      -7.695  76.771   6.743  1.00  0.00              
ATOM    248  CB  THR    32      -8.156  77.838   7.689  1.00  0.00              
ATOM    249  C   THR    32      -8.351  77.129   5.445  1.00  0.00              
ATOM    250  O   THR    32      -7.737  77.768   4.592  1.00  0.00              
ATOM    251  OG1 THR    32      -7.714  79.109   7.242  1.00  0.00           O  
ATOM    252  CG2 THR    32      -7.685  77.533   9.113  1.00  0.00           C  
ATOM    253  N   GLY    33      -9.621  76.695   5.270  1.00  0.00              
ATOM    254  CA  GLY    33     -10.411  77.007   4.108  1.00  0.00              
ATOM    255  C   GLY    33     -11.620  76.122   4.105  1.00  0.00              
ATOM    256  O   GLY    33     -11.500  74.907   4.256  1.00  0.00              
ATOM    257  N   PHE    34     -12.824  76.714   3.912  1.00  0.00              
ATOM    258  CA  PHE    34     -14.040  75.935   3.874  1.00  0.00              
ATOM    259  CB  PHE    34     -15.013  76.219   5.028  1.00  0.00              
ATOM    260  C   PHE    34     -14.758  76.220   2.606  1.00  0.00              
ATOM    261  O   PHE    34     -14.872  77.373   2.187  1.00  0.00              
ATOM    262  CG  PHE    34     -14.296  75.778   6.250  1.00  0.00           C  
ATOM    263  CD1 PHE    34     -13.465  76.651   6.899  1.00  0.00           C  
ATOM    264  CD2 PHE    34     -14.424  74.501   6.735  1.00  0.00           C  
ATOM    265  CE1 PHE    34     -12.775  76.292   8.030  1.00  0.00           C  
ATOM    266  CE2 PHE    34     -13.733  74.133   7.864  1.00  0.00           C  
ATOM    267  CZ  PHE    34     -12.913  75.018   8.518  1.00  0.00           C  
ATOM    268  N   TYR    35     -15.281  75.159   1.959  1.00  0.00              
ATOM    269  CA  TYR    35     -15.968  75.435   0.743  1.00  0.00              
ATOM    270  CB  TYR    35     -15.378  74.804  -0.545  1.00  0.00              
ATOM    271  C   TYR    35     -17.397  75.052   0.835  1.00  0.00              
ATOM    272  O   TYR    35     -17.778  74.101   1.515  1.00  0.00              
ATOM    273  CG  TYR    35     -14.011  75.356  -0.837  1.00  0.00           C  
ATOM    274  CD1 TYR    35     -13.749  76.708  -0.803  1.00  0.00           C  
ATOM    275  CD2 TYR    35     -12.988  74.517  -1.224  1.00  0.00           C  
ATOM    276  CE1 TYR    35     -12.490  77.196  -1.087  1.00  0.00           C  
ATOM    277  CE2 TYR    35     -11.730  75.000  -1.513  1.00  0.00           C  
ATOM    278  CZ  TYR    35     -11.472  76.345  -1.438  1.00  0.00           C  
ATOM    279  OH  TYR    35     -10.182  76.842  -1.731  1.00  0.00           O  
ATOM    280  N   CYS    36     -18.223  75.868   0.159  1.00  0.00              
ATOM    281  CA  CYS    36     -19.638  75.696   0.074  1.00  0.00              
ATOM    282  CB  CYS    36     -20.368  76.992   0.452  1.00  0.00              
ATOM    283  C   CYS    36     -19.893  75.394  -1.377  1.00  0.00              
ATOM    284  O   CYS    36     -20.035  76.286  -2.208  1.00  0.00              
ATOM    285  SG  CYS    36     -22.093  76.726   0.919  1.00  0.00           S  
ATOM    286  N   LYS    37     -19.985  74.097  -1.700  1.00  0.00              
ATOM    287  CA  LYS    37     -20.060  73.558  -3.034  1.00  0.00              
ATOM    288  CB  LYS    37     -20.088  72.016  -2.996  1.00  0.00              
ATOM    289  C   LYS    37     -21.239  73.974  -3.852  1.00  0.00              
ATOM    290  O   LYS    37     -21.104  74.244  -5.044  1.00  0.00              
ATOM    291  CG  LYS    37     -20.674  71.309  -4.227  1.00  0.00           C  
ATOM    292  CD  LYS    37     -19.795  71.288  -5.475  1.00  0.00           C  
ATOM    293  CE  LYS    37     -20.472  70.606  -6.670  1.00  0.00           C  
ATOM    294  NZ  LYS    37     -20.849  69.217  -6.322  1.00  0.00           N  
ATOM    295  N   GLU    38     -22.443  74.006  -3.280  1.00  0.00              
ATOM    296  CA  GLU    38     -23.554  74.271  -4.149  1.00  0.00              
ATOM    297  CB  GLU    38     -24.920  74.145  -3.447  1.00  0.00              
ATOM    298  C   GLU    38     -23.457  75.657  -4.695  1.00  0.00              
ATOM    299  O   GLU    38     -23.787  75.904  -5.854  1.00  0.00              
ATOM    300  CG  GLU    38     -25.328  72.705  -3.120  1.00  0.00           C  
ATOM    301  CD  GLU    38     -25.915  72.063  -4.375  1.00  0.00           C  
ATOM    302  OE1 GLU    38     -25.936  72.740  -5.437  1.00  0.00           O  
ATOM    303  OE2 GLU    38     -26.354  70.885  -4.286  1.00  0.00           O  
ATOM    304  N   LEU    39     -23.084  76.603  -3.820  1.00  0.00              
ATOM    305  CA  LEU    39     -22.929  77.991  -4.117  1.00  0.00              
ATOM    306  CB  LEU    39     -22.914  78.877  -2.861  1.00  0.00              
ATOM    307  C   LEU    39     -21.642  78.213  -4.809  1.00  0.00              
ATOM    308  O   LEU    39     -21.484  79.173  -5.561  1.00  0.00              
ATOM    309  CG  LEU    39     -24.267  78.930  -2.138  1.00  0.00           C  
ATOM    310  CD1 LEU    39     -24.206  79.826  -0.892  1.00  0.00           C  
ATOM    311  CD2 LEU    39     -25.384  79.345  -3.106  1.00  0.00           C  
ATOM    312  N   GLU    40     -20.679  77.315  -4.563  1.00  0.00              
ATOM    313  CA  GLU    40     -19.365  77.552  -5.037  1.00  0.00              
ATOM    314  CB  GLU    40     -19.322  77.813  -6.554  1.00  0.00              
ATOM    315  C   GLU    40     -18.823  78.774  -4.340  1.00  0.00              
ATOM    316  O   GLU    40     -18.355  79.726  -4.969  1.00  0.00              
ATOM    317  CG  GLU    40     -19.755  76.607  -7.390  1.00  0.00           C  
ATOM    318  CD  GLU    40     -20.138  77.098  -8.780  1.00  0.00           C  
ATOM    319  OE1 GLU    40     -20.072  78.333  -9.019  1.00  0.00           O  
ATOM    320  OE2 GLU    40     -20.511  76.238  -9.621  1.00  0.00           O  
ATOM    321  N   MET    41     -18.909  78.786  -2.992  1.00  0.00              
ATOM    322  CA  MET    41     -18.353  79.872  -2.232  1.00  0.00              
ATOM    323  CB  MET    41     -19.339  80.594  -1.300  1.00  0.00              
ATOM    324  C   MET    41     -17.254  79.347  -1.361  1.00  0.00              
ATOM    325  O   MET    41     -17.291  78.195  -0.934  1.00  0.00              
ATOM    326  CG  MET    41     -20.388  81.414  -2.047  1.00  0.00           C  
ATOM    327  SD  MET    41     -21.445  82.432  -0.978  1.00  0.00           S  
ATOM    328  CE  MET    41     -20.102  83.573  -0.536  1.00  0.00           C  
ATOM    329  N   ALA    42     -16.232  80.191  -1.082  1.00  0.00              
ATOM    330  CA  ALA    42     -15.127  79.758  -0.269  1.00  0.00              
ATOM    331  CB  ALA    42     -13.781  79.843  -1.004  1.00  0.00              
ATOM    332  C   ALA    42     -15.026  80.691   0.896  1.00  0.00              
ATOM    333  O   ALA    42     -15.098  81.914   0.755  1.00  0.00              
ATOM    334  N   PHE    43     -14.853  80.112   2.098  1.00  0.00              
ATOM    335  CA  PHE    43     -14.710  80.911   3.270  1.00  0.00              
ATOM    336  CB  PHE    43     -15.712  80.539   4.373  1.00  0.00              
ATOM    337  C   PHE    43     -13.308  80.724   3.755  1.00  0.00              
ATOM    338  O   PHE    43     -12.951  79.651   4.238  1.00  0.00              
ATOM    339  CG  PHE    43     -17.053  80.915   3.830  1.00  0.00           C  
ATOM    340  CD1 PHE    43     -17.768  80.044   3.039  1.00  0.00           C  
ATOM    341  CD2 PHE    43     -17.593  82.151   4.099  1.00  0.00           C  
ATOM    342  CE1 PHE    43     -19.000  80.398   2.536  1.00  0.00           C  
ATOM    343  CE2 PHE    43     -18.824  82.511   3.599  1.00  0.00           C  
ATOM    344  CZ  PHE    43     -19.533  81.633   2.815  1.00  0.00           C  
ATOM    345  N   ASP    44     -12.484  81.789   3.632  1.00  0.00              
ATOM    346  CA  ASP    44     -11.104  81.772   4.046  1.00  0.00              
ATOM    347  CB  ASP    44     -10.892  81.205   5.460  1.00  0.00              
ATOM    348  C   ASP    44     -10.286  80.997   3.065  1.00  0.00              
ATOM    349  O   ASP    44     -10.782  80.074   2.419  1.00  0.00              
ATOM    350  CG  ASP    44     -11.477  82.218   6.436  1.00  0.00           C  
ATOM    351  OD1 ASP    44     -11.768  83.362   5.992  1.00  0.00           O  
ATOM    352  OD2 ASP    44     -11.640  81.867   7.635  1.00  0.00           O  
ATOM    353  N   ALA    45      -9.015  81.421   2.862  1.00  0.00              
ATOM    354  CA  ALA    45      -8.156  80.662   1.997  1.00  0.00              
ATOM    355  CB  ALA    45      -8.172  81.190   0.551  1.00  0.00              
ATOM    356  C   ALA    45      -6.734  80.708   2.474  1.00  0.00              
ATOM    357  O   ALA    45      -5.980  81.623   2.139  1.00  0.00              
ATOM    358  N   GLY    46      -6.318  79.671   3.229  1.00  0.00              
ATOM    359  CA  GLY    46      -4.940  79.510   3.603  1.00  0.00              
ATOM    360  C   GLY    46      -4.384  78.843   2.371  1.00  0.00              
ATOM    361  O   GLY    46      -5.167  78.400   1.545  1.00  0.00              
ATOM    362  N   ILE    47      -3.055  78.668   2.235  1.00  0.00              
ATOM    363  CA  ILE    47      -2.402  78.242   1.006  1.00  0.00              
ATOM    364  CB  ILE    47      -1.024  77.695   1.256  1.00  0.00              
ATOM    365  C   ILE    47      -3.138  77.203   0.140  1.00  0.00              
ATOM    366  O   ILE    47      -3.410  76.091   0.595  1.00  0.00              
ATOM    367  CG2 ILE    47      -0.441  77.248  -0.095  1.00  0.00           C  
ATOM    368  CG1 ILE    47      -0.149  78.730   1.986  1.00  0.00           C  
ATOM    369  CD1 ILE    47       0.068  80.022   1.202  1.00  0.00           C  
ATOM    370  N   GLN    48      -3.447  77.548  -1.160  1.00  0.00              
ATOM    371  CA  GLN    48      -4.000  76.640  -2.176  1.00  0.00              
ATOM    372  CB  GLN    48      -4.940  75.554  -1.635  1.00  0.00              
ATOM    373  C   GLN    48      -4.724  77.402  -3.327  1.00  0.00              
ATOM    374  O   GLN    48      -4.721  78.632  -3.379  1.00  0.00              
ATOM    375  CG  GLN    48      -5.026  74.348  -2.576  1.00  0.00           C  
ATOM    376  CD  GLN    48      -3.718  73.568  -2.462  1.00  0.00           C  
ATOM    377  OE1 GLN    48      -2.924  73.790  -1.550  1.00  0.00           O  
ATOM    378  NE2 GLN    48      -3.487  72.620  -3.410  1.00  0.00           N  
ATOM    379  N   THR    49      -5.346  76.697  -4.332  1.00  0.00              
ATOM    380  CA  THR    49      -6.040  77.364  -5.434  1.00  0.00              
ATOM    381  CB  THR    49      -5.379  77.360  -6.778  1.00  0.00              
ATOM    382  C   THR    49      -7.324  76.673  -5.733  1.00  0.00              
ATOM    383  O   THR    49      -7.631  75.620  -5.180  1.00  0.00              
ATOM    384  OG1 THR    49      -5.347  76.044  -7.309  1.00  0.00           O  
ATOM    385  CG2 THR    49      -3.971  77.940  -6.660  1.00  0.00           C  
ATOM    386  N   ASN    50      -8.133  77.283  -6.628  1.00  0.00              
ATOM    387  CA  ASN    50      -9.351  76.634  -7.003  1.00  0.00              
ATOM    388  CB  ASN    50     -10.270  76.335  -5.807  1.00  0.00              
ATOM    389  C   ASN    50     -10.090  77.581  -7.884  1.00  0.00              
ATOM    390  O   ASN    50      -9.827  78.782  -7.888  1.00  0.00              
ATOM    391  CG  ASN    50     -11.365  75.389  -6.275  1.00  0.00           C  
ATOM    392  OD1 ASN    50     -11.225  74.713  -7.293  1.00  0.00           O  
ATOM    393  ND2 ASN    50     -12.492  75.340  -5.516  1.00  0.00           N  
ATOM    394  N   GLU    51     -11.038  77.052  -8.675  1.00  0.00              
ATOM    395  CA  GLU    51     -11.873  77.896  -9.469  1.00  0.00              
ATOM    396  CB  GLU    51     -11.551  77.947 -10.972  1.00  0.00              
ATOM    397  C   GLU    51     -13.206  77.287  -9.258  1.00  0.00              
ATOM    398  O   GLU    51     -13.289  76.312  -8.517  1.00  0.00              
ATOM    399  CG  GLU    51     -11.805  79.332 -11.592  1.00  0.00           C  
ATOM    400  CD  GLU    51     -13.280  79.551 -11.902  1.00  0.00           C  
ATOM    401  OE1 GLU    51     -13.847  78.734 -12.675  1.00  0.00           O  
ATOM    402  OE2 GLU    51     -13.858  80.537 -11.372  1.00  0.00           O  
ATOM    403  N   VAL    52     -14.255  77.829  -9.904  1.00  0.00              
ATOM    404  CA  VAL    52     -15.646  77.503  -9.770  1.00  0.00              
ATOM    405  CB  VAL    52     -15.886  76.084  -9.345  1.00  0.00              
ATOM    406  C   VAL    52     -16.198  78.372  -8.677  1.00  0.00              
ATOM    407  O   VAL    52     -17.376  78.724  -8.737  1.00  0.00              
ATOM    408  CG1 VAL    52     -17.397  75.837  -9.227  1.00  0.00           C  
ATOM    409  CG2 VAL    52     -15.155  75.159 -10.323  1.00  0.00           C  
ATOM    410  N   PRO    53     -15.455  78.791  -7.686  1.00  0.00              
ATOM    411  CA  PRO    53     -16.123  79.770  -6.889  1.00  0.00              
ATOM    412  CB  PRO    53     -15.558  79.666  -5.474  1.00  0.00              
ATOM    413  C   PRO    53     -16.141  81.176  -7.369  1.00  0.00              
ATOM    414  O   PRO    53     -15.098  81.692  -7.769  1.00  0.00              
ATOM    415  CD  PRO    53     -14.855  77.803  -6.796  1.00  0.00           C  
ATOM    416  CG  PRO    53     -15.174  78.196  -5.354  1.00  0.00           C  
ATOM    417  N   ALA    54     -17.348  81.771  -7.326  1.00  0.00              
ATOM    418  CA  ALA    54     -17.713  83.141  -7.571  1.00  0.00              
ATOM    419  CB  ALA    54     -19.227  83.308  -7.777  1.00  0.00              
ATOM    420  C   ALA    54     -17.314  84.052  -6.432  1.00  0.00              
ATOM    421  O   ALA    54     -16.908  85.204  -6.620  1.00  0.00              
ATOM    422  N   PHE    55     -17.462  83.570  -5.184  1.00  0.00              
ATOM    423  CA  PHE    55     -17.210  84.490  -4.110  1.00  0.00              
ATOM    424  CB  PHE    55     -18.461  84.800  -3.271  1.00  0.00              
ATOM    425  C   PHE    55     -16.238  83.905  -3.137  1.00  0.00              
ATOM    426  O   PHE    55     -16.262  82.719  -2.849  1.00  0.00              
ATOM    427  CG  PHE    55     -19.470  85.440  -4.153  1.00  0.00           C  
ATOM    428  CD1 PHE    55     -20.274  84.666  -4.957  1.00  0.00           C  
ATOM    429  CD2 PHE    55     -19.619  86.806  -4.167  1.00  0.00           C  
ATOM    430  CE1 PHE    55     -21.213  85.248  -5.773  1.00  0.00           C  
ATOM    431  CE2 PHE    55     -20.557  87.393  -4.982  1.00  0.00           C  
ATOM    432  CZ  PHE    55     -21.354  86.614  -5.786  1.00  0.00           C  
ATOM    433  N   ILE    56     -15.348  84.731  -2.573  1.00  0.00              
ATOM    434  CA  ILE    56     -14.483  84.244  -1.532  1.00  0.00              
ATOM    435  CB  ILE    56     -13.029  84.545  -1.758  1.00  0.00              
ATOM    436  C   ILE    56     -14.931  85.093  -0.419  1.00  0.00              
ATOM    437  O   ILE    56     -15.502  86.135  -0.694  1.00  0.00              
ATOM    438  CG2 ILE    56     -12.257  84.226  -0.468  1.00  0.00           C  
ATOM    439  CG1 ILE    56     -12.515  83.787  -2.990  1.00  0.00           C  
ATOM    440  CD1 ILE    56     -11.124  84.237  -3.430  1.00  0.00           C  
ATOM    441  N   CYS    57     -14.811  84.641   0.835  1.00  0.00              
ATOM    442  CA  CYS    57     -15.158  85.449   1.960  1.00  0.00              
ATOM    443  CB  CYS    57     -16.504  85.094   2.611  1.00  0.00              
ATOM    444  C   CYS    57     -14.092  85.185   2.968  1.00  0.00              
ATOM    445  O   CYS    57     -13.917  84.066   3.436  1.00  0.00              
ATOM    446  SG  CYS    57     -17.926  85.624   1.612  1.00  0.00           S  
ATOM    447  N   LEU    58     -13.333  86.230   3.302  1.00  0.00              
ATOM    448  CA  LEU    58     -12.264  86.225   4.246  1.00  0.00              
ATOM    449  CB  LEU    58     -11.069  87.126   3.882  1.00  0.00              
ATOM    450  C   LEU    58     -12.775  86.804   5.499  1.00  0.00              
ATOM    451  O   LEU    58     -13.129  87.977   5.574  1.00  0.00              
ATOM    452  CG  LEU    58      -9.965  86.543   2.990  1.00  0.00           C  
ATOM    453  CD1 LEU    58      -9.101  85.550   3.776  1.00  0.00           C  
ATOM    454  CD2 LEU    58     -10.516  85.945   1.698  1.00  0.00           C  
ATOM    455  N   THR    59     -12.813  85.988   6.546  1.00  0.00              
ATOM    456  CA  THR    59     -13.250  86.555   7.772  1.00  0.00              
ATOM    457  CB  THR    59     -13.186  85.676   8.938  1.00  0.00              
ATOM    458  C   THR    59     -12.323  87.636   8.182  1.00  0.00              
ATOM    459  O   THR    59     -12.759  88.739   8.507  1.00  0.00              
ATOM    460  OG1 THR    59     -14.162  84.648   8.876  1.00  0.00           O  
ATOM    461  CG2 THR    59     -13.307  86.633  10.139  1.00  0.00           C  
ATOM    462  N   HIS    60     -11.013  87.328   8.188  1.00  0.00              
ATOM    463  CA  HIS    60     -10.066  88.278   8.684  1.00  0.00              
ATOM    464  CB  HIS    60      -9.883  88.228  10.207  1.00  0.00              
ATOM    465  C   HIS    60      -8.741  88.028   8.037  1.00  0.00              
ATOM    466  O   HIS    60      -8.510  87.004   7.396  1.00  0.00              
ATOM    467  ND1 HIS    60     -10.029  85.719  10.447  1.00  0.00           N  
ATOM    468  CG  HIS    60      -9.364  86.904  10.657  1.00  0.00           C  
ATOM    469  NE2 HIS    60      -8.148  85.212  11.515  1.00  0.00           N  
ATOM    470  CD2 HIS    60      -8.218  86.578  11.311  1.00  0.00           C  
ATOM    471  CE1 HIS    60      -9.257  84.740  10.978  1.00  0.00           C  
ATOM    472  N   LEU    61      -7.840  89.012   8.193  1.00  0.00              
ATOM    473  CA  LEU    61      -6.534  89.097   7.591  1.00  0.00              
ATOM    474  CB  LEU    61      -5.869  90.479   7.608  1.00  0.00              
ATOM    475  C   LEU    61      -5.469  88.148   8.040  1.00  0.00              
ATOM    476  O   LEU    61      -4.423  88.153   7.398  1.00  0.00              
ATOM    477  CG  LEU    61      -6.419  91.438   6.545  1.00  0.00           C  
ATOM    478  CD1 LEU    61      -5.607  92.743   6.514  1.00  0.00           C  
ATOM    479  CD2 LEU    61      -6.556  90.769   5.172  1.00  0.00           C  
ATOM    480  N   HIS    62      -5.596  87.425   9.171  1.00  0.00              
ATOM    481  CA  HIS    62      -4.495  86.568   9.583  1.00  0.00              
ATOM    482  CB  HIS    62      -4.775  85.694  10.816  1.00  0.00              
ATOM    483  C   HIS    62      -4.030  85.685   8.456  1.00  0.00              
ATOM    484  O   HIS    62      -4.801  85.255   7.601  1.00  0.00              
ATOM    485  ND1 HIS    62      -5.180  86.245  13.269  1.00  0.00           N  
ATOM    486  CG  HIS    62      -4.494  86.430  12.091  1.00  0.00           C  
ATOM    487  NE2 HIS    62      -3.606  87.761  13.682  1.00  0.00           N  
ATOM    488  CD2 HIS    62      -3.535  87.358  12.361  1.00  0.00           C  
ATOM    489  CE1 HIS    62      -4.609  87.066  14.187  1.00  0.00           C  
ATOM    490  N   ASN    63      -2.711  85.404   8.449  1.00  0.00              
ATOM    491  CA  ASN    63      -2.042  84.697   7.390  1.00  0.00              
ATOM    492  CB  ASN    63      -0.552  84.455   7.683  1.00  0.00              
ATOM    493  C   ASN    63      -2.677  83.357   7.193  1.00  0.00              
ATOM    494  O   ASN    63      -2.742  82.853   6.074  1.00  0.00              
ATOM    495  CG  ASN    63       0.161  85.800   7.683  1.00  0.00           C  
ATOM    496  OD1 ASN    63      -0.402  86.816   7.278  1.00  0.00           O  
ATOM    497  ND2 ASN    63       1.441  85.809   8.141  1.00  0.00           N  
ATOM    498  N   ASP    64      -3.183  82.757   8.279  1.00  0.00              
ATOM    499  CA  ASP    64      -3.736  81.429   8.281  1.00  0.00              
ATOM    500  CB  ASP    64      -4.415  81.046   9.609  1.00  0.00              
ATOM    501  C   ASP    64      -4.912  81.387   7.364  1.00  0.00              
ATOM    502  O   ASP    64      -5.316  80.309   6.926  1.00  0.00              
ATOM    503  CG  ASP    64      -3.506  81.246  10.805  1.00  0.00           C  
ATOM    504  OD1 ASP    64      -2.488  81.974  10.680  1.00  0.00           O  
ATOM    505  OD2 ASP    64      -3.843  80.686  11.881  1.00  0.00           O  
ATOM    506  N   HIS    65      -5.550  82.549   7.132  1.00  0.00              
ATOM    507  CA  HIS    65      -6.781  82.537   6.405  1.00  0.00              
ATOM    508  CB  HIS    65      -7.893  83.252   7.189  1.00  0.00              
ATOM    509  C   HIS    65      -6.673  83.225   5.071  1.00  0.00              
ATOM    510  O   HIS    65      -7.654  83.230   4.330  1.00  0.00              
ATOM    511  ND1 HIS    65      -9.243  81.802   8.791  1.00  0.00           N  
ATOM    512  CG  HIS    65      -8.159  82.606   8.519  1.00  0.00           C  
ATOM    513  NE2 HIS    65      -8.041  81.898  10.659  1.00  0.00           N  
ATOM    514  CD2 HIS    65      -7.434  82.651   9.670  1.00  0.00           C  
ATOM    515  CE1 HIS    65      -9.124  81.407  10.084  1.00  0.00           C  
ATOM    516  N   MET    66      -5.522  83.827   4.695  1.00  0.00              
ATOM    517  CA  MET    66      -5.553  84.448   3.399  1.00  0.00              
ATOM    518  CB  MET    66      -5.896  85.944   3.473  1.00  0.00              
ATOM    519  C   MET    66      -4.282  84.301   2.599  1.00  0.00              
ATOM    520  O   MET    66      -4.223  84.786   1.473  1.00  0.00              
ATOM    521  CG  MET    66      -4.859  86.832   4.166  1.00  0.00           C  
ATOM    522  SD  MET    66      -3.419  87.283   3.158  1.00  0.00           S  
ATOM    523  CE  MET    66      -2.797  88.539   4.314  1.00  0.00           C  
ATOM    524  N   CYS    67      -3.267  83.559   3.073  1.00  0.00              
ATOM    525  CA  CYS    67      -2.002  83.526   2.376  1.00  0.00              
ATOM    526  CB  CYS    67      -0.949  82.634   3.056  1.00  0.00              
ATOM    527  C   CYS    67      -2.153  83.000   0.984  1.00  0.00              
ATOM    528  O   CYS    67      -1.470  83.457   0.073  1.00  0.00              
ATOM    529  SG  CYS    67      -0.326  83.333   4.611  1.00  0.00           S  
ATOM    530  N   ALA    68      -3.033  82.007   0.800  1.00  0.00              
ATOM    531  CA  ALA    68      -3.276  81.308  -0.428  1.00  0.00              
ATOM    532  CB  ALA    68      -4.237  80.134  -0.318  1.00  0.00              
ATOM    533  C   ALA    68      -3.884  82.177  -1.463  1.00  0.00              
ATOM    534  O   ALA    68      -3.854  81.826  -2.637  1.00  0.00              
ATOM    535  N   LEU    69      -4.528  83.281  -1.067  1.00  0.00              
ATOM    536  CA  LEU    69      -5.270  84.038  -2.024  1.00  0.00              
ATOM    537  CB  LEU    69      -5.874  85.335  -1.453  1.00  0.00              
ATOM    538  C   LEU    69      -4.449  84.438  -3.226  1.00  0.00              
ATOM    539  O   LEU    69      -4.970  84.399  -4.340  1.00  0.00              
ATOM    540  CG  LEU    69      -7.044  85.109  -0.480  1.00  0.00           C  
ATOM    541  CD1 LEU    69      -7.621  86.442   0.016  1.00  0.00           C  
ATOM    542  CD2 LEU    69      -8.117  84.208  -1.109  1.00  0.00           C  
ATOM    543  N   ASN    70      -3.170  84.840  -3.073  1.00  0.00              
ATOM    544  CA  ASN    70      -2.423  85.282  -4.234  1.00  0.00              
ATOM    545  CB  ASN    70      -0.996  85.755  -3.913  1.00  0.00              
ATOM    546  C   ASN    70      -2.286  84.192  -5.255  1.00  0.00              
ATOM    547  O   ASN    70      -2.493  84.424  -6.449  1.00  0.00              
ATOM    548  CG  ASN    70      -1.099  87.155  -3.341  1.00  0.00           C  
ATOM    549  OD1 ASN    70      -1.983  87.922  -3.717  1.00  0.00           O  
ATOM    550  ND2 ASN    70      -0.171  87.503  -2.412  1.00  0.00           N  
ATOM    551  N   LYS    71      -1.921  82.974  -4.810  1.00  0.00              
ATOM    552  CA  LYS    71      -1.721  81.864  -5.703  1.00  0.00              
ATOM    553  CB  LYS    71      -1.336  80.575  -4.952  1.00  0.00              
ATOM    554  C   LYS    71      -3.014  81.535  -6.373  1.00  0.00              
ATOM    555  O   LYS    71      -3.089  81.370  -7.593  1.00  0.00              
ATOM    556  CG  LYS    71       0.052  80.555  -4.307  1.00  0.00           C  
ATOM    557  CD  LYS    71       1.206  80.482  -5.306  1.00  0.00           C  
ATOM    558  CE  LYS    71       2.563  80.224  -4.647  1.00  0.00           C  
ATOM    559  NZ  LYS    71       3.475  79.576  -5.615  1.00  0.00           N  
ATOM    560  N   MET    72      -4.084  81.474  -5.564  1.00  0.00              
ATOM    561  CA  MET    72      -5.367  81.075  -6.049  1.00  0.00              
ATOM    562  CB  MET    72      -6.439  81.220  -4.956  1.00  0.00              
ATOM    563  C   MET    72      -5.716  82.034  -7.129  1.00  0.00              
ATOM    564  O   MET    72      -6.162  81.648  -8.206  1.00  0.00              
ATOM    565  CG  MET    72      -7.852  80.823  -5.381  1.00  0.00           C  
ATOM    566  SD  MET    72      -9.085  81.016  -4.058  1.00  0.00           S  
ATOM    567  CE  MET    72     -10.539  80.851  -5.134  1.00  0.00           C  
ATOM    568  N   LEU    73      -5.470  83.320  -6.852  1.00  0.00              
ATOM    569  CA  LEU    73      -5.742  84.415  -7.724  1.00  0.00              
ATOM    570  CB  LEU    73      -5.704  85.796  -7.049  1.00  0.00              
ATOM    571  C   LEU    73      -4.860  84.421  -8.921  1.00  0.00              
ATOM    572  O   LEU    73      -5.090  85.239  -9.792  1.00  0.00              
ATOM    573  CG  LEU    73      -6.921  86.045  -6.138  1.00  0.00           C  
ATOM    574  CD1 LEU    73      -6.925  87.481  -5.597  1.00  0.00           C  
ATOM    575  CD2 LEU    73      -8.234  85.684  -6.853  1.00  0.00           C  
ATOM    576  N   ILE    74      -3.712  83.728  -8.953  1.00  0.00              
ATOM    577  CA  ILE    74      -3.056  83.642 -10.232  1.00  0.00              
ATOM    578  CB  ILE    74      -1.646  83.133 -10.126  1.00  0.00              
ATOM    579  C   ILE    74      -3.820  82.671 -11.093  1.00  0.00              
ATOM    580  O   ILE    74      -4.178  82.947 -12.238  1.00  0.00              
ATOM    581  CG2 ILE    74      -1.131  82.834 -11.547  1.00  0.00           C  
ATOM    582  CG1 ILE    74      -0.784  84.134  -9.334  1.00  0.00           C  
ATOM    583  CD1 ILE    74       0.569  83.581  -8.889  1.00  0.00           C  
ATOM    584  N   ASP    75      -4.132  81.496 -10.513  1.00  0.00              
ATOM    585  CA  ASP    75      -4.764  80.419 -11.223  1.00  0.00              
ATOM    586  CB  ASP    75      -4.834  79.133 -10.385  1.00  0.00              
ATOM    587  C   ASP    75      -6.140  80.791 -11.668  1.00  0.00              
ATOM    588  O   ASP    75      -6.573  80.432 -12.761  1.00  0.00              
ATOM    589  CG  ASP    75      -3.400  78.634 -10.252  1.00  0.00           C  
ATOM    590  OD1 ASP    75      -2.541  79.098 -11.048  1.00  0.00           O  
ATOM    591  OD2 ASP    75      -3.142  77.787  -9.356  1.00  0.00           O  
ATOM    592  N   ASN    76      -6.868  81.547 -10.841  1.00  0.00              
ATOM    593  CA  ASN    76      -8.203  81.935 -11.212  1.00  0.00              
ATOM    594  CB  ASN    76      -8.879  82.891 -10.217  1.00  0.00              
ATOM    595  C   ASN    76      -8.172  82.675 -12.509  1.00  0.00              
ATOM    596  O   ASN    76      -9.167  82.655 -13.221  1.00  0.00              
ATOM    597  CG  ASN    76      -9.424  82.084  -9.055  1.00  0.00           C  
ATOM    598  OD1 ASN    76     -10.044  81.040  -9.246  1.00  0.00           O  
ATOM    599  ND2 ASN    76      -9.197  82.588  -7.813  1.00  0.00           N  
ATOM    600  N   PRO    77      -7.139  83.407 -12.801  1.00  0.00              
ATOM    601  CA  PRO    77      -7.082  84.100 -14.043  1.00  0.00              
ATOM    602  CB  PRO    77      -5.858  85.001 -13.966  1.00  0.00              
ATOM    603  C   PRO    77      -7.057  83.158 -15.147  1.00  0.00              
ATOM    604  O   PRO    77      -7.528  83.496 -16.227  1.00  0.00              
ATOM    605  CD  PRO    77      -6.637  84.262 -11.785  1.00  0.00           C  
ATOM    606  CG  PRO    77      -5.851  85.384 -12.486  1.00  0.00           C  
ATOM    607  N   LYS    78      -6.524  81.970 -14.884  1.00  0.00              
ATOM    608  CA  LYS    78      -6.554  80.988 -15.910  1.00  0.00              
ATOM    609  CB  LYS    78      -5.951  79.654 -15.449  1.00  0.00              
ATOM    610  C   LYS    78      -8.013  80.792 -16.215  1.00  0.00              
ATOM    611  O   LYS    78      -8.385  80.451 -17.333  1.00  0.00              
ATOM    612  CG  LYS    78      -5.852  78.615 -16.561  1.00  0.00           C  
ATOM    613  CD  LYS    78      -4.909  77.463 -16.224  1.00  0.00           C  
ATOM    614  CE  LYS    78      -4.868  76.388 -17.309  1.00  0.00           C  
ATOM    615  NZ  LYS    78      -4.482  76.993 -18.603  1.00  0.00           N  
ATOM    616  N   ASN    79      -8.888  81.008 -15.211  1.00  0.00              
ATOM    617  CA  ASN    79     -10.318  80.811 -15.357  1.00  0.00              
ATOM    618  CB  ASN    79     -10.828  79.782 -14.330  1.00  0.00              
ATOM    619  C   ASN    79     -11.072  82.134 -15.160  1.00  0.00              
ATOM    620  O   ASN    79     -10.487  83.203 -15.303  1.00  0.00              
ATOM    621  CG  ASN    79     -10.268  78.424 -14.727  1.00  0.00           C  
ATOM    622  OD1 ASN    79     -10.396  77.997 -15.874  1.00  0.00           O  
ATOM    623  ND2 ASN    79      -9.616  77.729 -13.758  1.00  0.00           N  
ATOM    624  N   PRO    80     -12.380  82.128 -14.930  1.00  0.00              
ATOM    625  CA  PRO    80     -13.135  83.363 -14.740  1.00  0.00              
ATOM    626  CB  PRO    80     -14.583  83.056 -15.120  1.00  0.00              
ATOM    627  C   PRO    80     -13.035  84.021 -13.354  1.00  0.00              
ATOM    628  O   PRO    80     -12.460  83.441 -12.440  1.00  0.00              
ATOM    629  CD  PRO    80     -13.213  81.127 -15.579  1.00  0.00           C  
ATOM    630  CG  PRO    80     -14.650  81.525 -15.221  1.00  0.00           C  
ATOM    631  N   ILE    81     -13.655  85.223 -13.211  1.00  0.00              
ATOM    632  CA  ILE    81     -13.719  86.313 -12.220  1.00  0.00              
ATOM    633  CB  ILE    81     -14.508  87.437 -12.816  1.00  0.00              
ATOM    634  C   ILE    81     -14.351  86.151 -10.791  1.00  0.00              
ATOM    635  O   ILE    81     -15.389  85.500 -10.689  1.00  0.00              
ATOM    636  CG2 ILE    81     -14.509  88.600 -11.810  1.00  0.00           C  
ATOM    637  CG1 ILE    81     -13.982  87.779 -14.224  1.00  0.00           C  
ATOM    638  CD1 ILE    81     -14.933  88.643 -15.046  1.00  0.00           C  
ATOM    639  N   ILE    82     -13.784  86.790  -9.660  1.00  0.00              
ATOM    640  CA  ILE    82     -14.360  86.748  -8.254  1.00  0.00              
ATOM    641  CB  ILE    82     -14.062  85.471  -7.533  1.00  0.00              
ATOM    642  C   ILE    82     -14.056  87.883  -7.119  1.00  0.00              
ATOM    643  O   ILE    82     -13.374  88.850  -7.455  1.00  0.00              
ATOM    644  CG2 ILE    82     -14.760  84.343  -8.290  1.00  0.00           C  
ATOM    645  CG1 ILE    82     -12.547  85.286  -7.345  1.00  0.00           C  
ATOM    646  CD1 ILE    82     -12.189  84.204  -6.328  1.00  0.00           C  
ATOM    647  N   PHE    83     -14.523  87.754  -5.747  1.00  0.00              
ATOM    648  CA  PHE    83     -14.614  88.696  -4.501  1.00  0.00              
ATOM    649  CB  PHE    83     -16.059  89.186  -4.296  1.00  0.00              
ATOM    650  C   PHE    83     -14.258  88.073  -2.945  1.00  0.00              
ATOM    651  O   PHE    83     -13.600  87.033  -2.948  1.00  0.00              
ATOM    652  CG  PHE    83     -16.619  89.671  -5.588  1.00  0.00           C  
ATOM    653  CD1 PHE    83     -17.050  88.756  -6.523  1.00  0.00           C  
ATOM    654  CD2 PHE    83     -16.743  91.013  -5.860  1.00  0.00           C  
ATOM    655  CE1 PHE    83     -17.580  89.169  -7.722  1.00  0.00           C  
ATOM    656  CE2 PHE    83     -17.274  91.432  -7.058  1.00  0.00           C  
ATOM    657  CZ  PHE    83     -17.691  90.512  -7.990  1.00  0.00           C  
ATOM    658  N   ILE    84     -14.630  88.655  -1.612  1.00  0.00              
ATOM    659  CA  ILE    84     -14.391  88.385  -0.037  1.00  0.00              
ATOM    660  CB  ILE    84     -12.906  88.451   0.186  1.00  0.00              
ATOM    661  C   ILE    84     -15.344  88.811   1.388  1.00  0.00              
ATOM    662  O   ILE    84     -16.540  88.653   1.195  1.00  0.00              
ATOM    663  CG2 ILE    84     -12.670  88.270   1.631  1.00  0.00           C  
ATOM    664  CG1 ILE    84     -12.167  87.398  -0.651  1.00  0.00           C  
ATOM    665  CD1 ILE    84     -10.658  87.614  -0.729  1.00  0.00           C  
ATOM    666  N   PRO    85     -15.083  89.373   2.842  1.00  0.00              
ATOM    667  CA  PRO    85     -15.510  90.689   3.748  1.00  0.00              
ATOM    668  CB  PRO    85     -15.392  90.262   5.188  1.00  0.00              
ATOM    669  C   PRO    85     -15.161  92.332   3.802  1.00  0.00              
ATOM    670  O   PRO    85     -15.453  92.913   4.839  1.00  0.00              
ATOM    671  CD  PRO    85     -15.268  88.270   3.762  1.00  0.00           C  
ATOM    672  CG  PRO    85     -15.764  88.804   5.119  1.00  0.00           C  
ATOM    673  N   ASN    86     -14.397  93.030   2.853  1.00  0.00              
ATOM    674  CA  ASN    86     -13.660  94.184   2.294  1.00  0.00              
ATOM    675  CB  ASN    86     -13.192  95.090   3.440  1.00  0.00              
ATOM    676  C   ASN    86     -12.479  93.772   1.192  1.00  0.00              
ATOM    677  O   ASN    86     -11.379  94.317   1.308  1.00  0.00              
ATOM    678  CG  ASN    86     -12.431  96.317   3.009  1.00  0.00           C  
ATOM    679  OD1 ASN    86     -12.287  96.623   1.831  1.00  0.00           O  
ATOM    680  ND2 ASN    86     -11.951  97.078   4.025  1.00  0.00           N  
ATOM    681  N   ASN    87     -12.640  92.842   0.127  1.00  0.00              
ATOM    682  CA  ASN    87     -11.903  92.170  -0.966  1.00  0.00              
ATOM    683  CB  ASN    87     -11.276  90.809  -0.658  1.00  0.00              
ATOM    684  C   ASN    87     -13.156  91.757  -1.531  1.00  0.00              
ATOM    685  O   ASN    87     -13.562  91.865  -2.678  1.00  0.00              
ATOM    686  CG  ASN    87     -10.212  90.968   0.386  1.00  0.00           C  
ATOM    687  OD1 ASN    87      -9.997  92.056   0.918  1.00  0.00           O  
ATOM    688  ND2 ASN    87      -9.593  89.817   0.755  1.00  0.00           N  
ATOM    689  N   ASN    88     -13.673  90.957  -0.662  1.00  0.00              
ATOM    690  CA  ASN    88     -14.951  91.339  -0.387  1.00  0.00              
ATOM    691  CB  ASN    88     -16.274  90.593  -0.728  1.00  0.00              
ATOM    692  C   ASN    88     -14.737  91.305   0.986  1.00  0.00              
ATOM    693  O   ASN    88     -15.862  91.409   1.407  1.00  0.00              
ATOM    694  CG  ASN    88     -17.443  91.551  -0.856  1.00  0.00           C  
ATOM    695  OD1 ASN    88     -17.568  92.520  -0.111  1.00  0.00           O  
ATOM    696  ND2 ASN    88     -18.334  91.266  -1.844  1.00  0.00           N  
ATOM    697  N   LYS    89     -13.452  90.988   1.698  1.00  0.00              
ATOM    698  CA  LYS    89     -12.724  90.814   3.116  1.00  0.00              
ATOM    699  CB  LYS    89     -11.285  90.351   3.009  1.00  0.00              
ATOM    700  C   LYS    89     -12.326  92.036   4.024  1.00  0.00              
ATOM    701  O   LYS    89     -11.613  92.885   3.555  1.00  0.00              
ATOM    702  CG  LYS    89     -10.614  89.995   4.297  1.00  0.00           C  
ATOM    703  CD  LYS    89      -9.208  89.508   4.030  1.00  0.00           C  
ATOM    704  CE  LYS    89      -8.663  88.713   5.190  1.00  0.00           C  
ATOM    705  NZ  LYS    89      -7.435  88.029   4.772  1.00  0.00           N  
ATOM    706  N   PHE    90     -12.792  92.176   5.306  1.00  0.00              
ATOM    707  CA  PHE    90     -12.859  93.335   6.248  1.00  0.00              
ATOM    708  CB  PHE    90     -12.905  92.938   7.739  1.00  0.00              
ATOM    709  C   PHE    90     -11.954  94.572   6.058  1.00  0.00              
ATOM    710  O   PHE    90     -11.128  94.711   5.165  1.00  0.00              
ATOM    711  CG  PHE    90     -13.953  93.818   8.360  1.00  0.00           C  
ATOM    712  CD1 PHE    90     -15.280  93.541   8.130  1.00  0.00           C  
ATOM    713  CD2 PHE    90     -13.665  94.890   9.173  1.00  0.00           C  
ATOM    714  CE1 PHE    90     -16.275  94.318   8.679  1.00  0.00           C  
ATOM    715  CE2 PHE    90     -14.643  95.676   9.728  1.00  0.00           C  
ATOM    716  CZ  PHE    90     -15.960  95.389   9.478  1.00  0.00           C  
ATOM    717  N   GLU    91     -12.170  95.587   6.926  1.00  0.00              
ATOM    718  CA  GLU    91     -11.682  96.942   6.901  1.00  0.00              
ATOM    719  CB  GLU    91     -11.977  97.664   8.225  1.00  0.00              
ATOM    720  C   GLU    91     -10.215  97.105   6.684  1.00  0.00              
ATOM    721  O   GLU    91      -9.829  97.431   5.580  1.00  0.00              
ATOM    722  CG  GLU    91     -11.759  99.176   8.178  1.00  0.00           C  
ATOM    723  CD  GLU    91     -13.092  99.813   7.822  1.00  0.00           C  
ATOM    724  OE1 GLU    91     -14.080  99.557   8.561  1.00  0.00           O  
ATOM    725  OE2 GLU    91     -13.144 100.560   6.809  1.00  0.00           O  
ATOM    726  N   GLU    92      -9.300  96.848   7.622  1.00  0.00              
ATOM    727  CA  GLU    92      -7.964  97.149   7.186  1.00  0.00              
ATOM    728  CB  GLU    92      -7.018  97.489   8.339  1.00  0.00              
ATOM    729  C   GLU    92      -7.513  95.883   6.606  1.00  0.00              
ATOM    730  O   GLU    92      -6.724  95.163   7.217  1.00  0.00              
ATOM    731  CG  GLU    92      -7.440  98.743   9.103  1.00  0.00           C  
ATOM    732  CD  GLU    92      -7.482  99.903   8.121  1.00  0.00           C  
ATOM    733  OE1 GLU    92      -8.384  99.900   7.242  1.00  0.00           O  
ATOM    734  OE2 GLU    92      -6.614 100.809   8.236  1.00  0.00           O  
ATOM    735  N   LEU    93      -7.988  95.586   5.387  1.00  0.00              
ATOM    736  CA  LEU    93      -7.656  94.280   4.991  1.00  0.00              
ATOM    737  CB  LEU    93      -8.809  93.236   5.054  1.00  0.00              
ATOM    738  C   LEU    93      -7.021  94.226   3.667  1.00  0.00              
ATOM    739  O   LEU    93      -6.139  95.004   3.294  1.00  0.00              
ATOM    740  CG  LEU    93      -9.462  93.039   6.460  1.00  0.00           C  
ATOM    741  CD1 LEU    93     -10.308  91.779   6.572  1.00  0.00           C  
ATOM    742  CD2 LEU    93      -8.512  93.153   7.636  1.00  0.00           C  
ATOM    743  N   LEU    94      -7.500  93.229   2.929  1.00  0.00              
ATOM    744  CA  LEU    94      -6.876  92.856   1.728  1.00  0.00              
ATOM    745  CB  LEU    94      -7.329  91.524   1.135  1.00  0.00              
ATOM    746  C   LEU    94      -6.882  93.913   0.703  1.00  0.00              
ATOM    747  O   LEU    94      -5.939  93.923  -0.070  1.00  0.00              
ATOM    748  CG  LEU    94      -6.806  90.360   1.986  1.00  0.00           C  
ATOM    749  CD1 LEU    94      -6.902  89.015   1.258  1.00  0.00           C  
ATOM    750  CD2 LEU    94      -5.383  90.660   2.474  1.00  0.00           C  
ATOM    751  N   THR    95      -7.856  94.845   0.700  1.00  0.00              
ATOM    752  CA  THR    95      -8.031  95.809  -0.355  1.00  0.00              
ATOM    753  CB  THR    95      -8.905  96.953   0.031  1.00  0.00              
ATOM    754  C   THR    95      -6.714  96.451  -0.617  1.00  0.00              
ATOM    755  O   THR    95      -6.298  96.570  -1.767  1.00  0.00              
ATOM    756  OG1 THR    95     -10.167  96.466   0.430  1.00  0.00           O  
ATOM    757  CG2 THR    95      -9.057  97.898  -1.172  1.00  0.00           C  
ATOM    758  N   THR    96      -6.011  96.864   0.449  1.00  0.00              
ATOM    759  CA  THR    96      -4.733  97.455   0.247  1.00  0.00              
ATOM    760  CB  THR    96      -4.116  97.957   1.519  1.00  0.00              
ATOM    761  C   THR    96      -3.797  96.438  -0.330  1.00  0.00              
ATOM    762  O   THR    96      -3.152  96.689  -1.345  1.00  0.00              
ATOM    763  OG1 THR    96      -4.965  98.916   2.134  1.00  0.00           O  
ATOM    764  CG2 THR    96      -2.759  98.597   1.180  1.00  0.00           C  
ATOM    765  N   THR    97      -3.719  95.242   0.285  1.00  0.00              
ATOM    766  CA  THR    97      -2.763  94.260  -0.146  1.00  0.00              
ATOM    767  CB  THR    97      -2.671  93.071   0.759  1.00  0.00              
ATOM    768  C   THR    97      -2.986  93.763  -1.546  1.00  0.00              
ATOM    769  O   THR    97      -2.069  93.787  -2.364  1.00  0.00              
ATOM    770  OG1 THR    97      -3.949  92.479   0.933  1.00  0.00           O  
ATOM    771  CG2 THR    97      -2.090  93.526   2.105  1.00  0.00           C  
ATOM    772  N   LEU    98      -4.223  93.345  -1.861  1.00  0.00              
ATOM    773  CA  LEU    98      -4.656  92.793  -3.105  1.00  0.00              
ATOM    774  CB  LEU    98      -6.150  92.420  -3.085  1.00  0.00              
ATOM    775  C   LEU    98      -4.382  93.821  -4.159  1.00  0.00              
ATOM    776  O   LEU    98      -3.900  93.507  -5.249  1.00  0.00              
ATOM    777  CG  LEU    98      -6.425  91.048  -2.430  1.00  0.00           C  
ATOM    778  CD1 LEU    98      -7.915  90.859  -2.101  1.00  0.00           C  
ATOM    779  CD2 LEU    98      -5.917  89.907  -3.333  1.00  0.00           C  
ATOM    780  N   LYS    99      -4.673  95.097  -3.859  1.00  0.00              
ATOM    781  CA  LYS    99      -4.396  96.097  -4.845  1.00  0.00              
ATOM    782  CB  LYS    99      -4.827  97.515  -4.413  1.00  0.00              
ATOM    783  C   LYS    99      -2.907  96.198  -5.117  1.00  0.00              
ATOM    784  O   LYS    99      -2.464  96.039  -6.257  1.00  0.00              
ATOM    785  CG  LYS    99      -6.335  97.732  -4.266  1.00  0.00           C  
ATOM    786  CD  LYS    99      -7.128  97.491  -5.552  1.00  0.00           C  
ATOM    787  CE  LYS    99      -6.249  97.332  -6.792  1.00  0.00           C  
ATOM    788  NZ  LYS    99      -5.690  98.642  -7.194  1.00  0.00           N  
ATOM    789  N   TYR   100      -2.087  96.424  -4.063  1.00  0.00              
ATOM    790  CA  TYR   100      -0.682  96.681  -4.271  1.00  0.00              
ATOM    791  CB  TYR   100       0.153  97.012  -3.012  1.00  0.00              
ATOM    792  C   TYR   100       0.041  95.528  -4.866  1.00  0.00              
ATOM    793  O   TYR   100       0.787  95.677  -5.833  1.00  0.00              
ATOM    794  CG  TYR   100       0.109  98.454  -2.652  1.00  0.00           C  
ATOM    795  CD1 TYR   100       0.543  99.397  -3.553  1.00  0.00           C  
ATOM    796  CD2 TYR   100      -0.284  98.860  -1.399  1.00  0.00           C  
ATOM    797  CE1 TYR   100       0.536 100.732  -3.233  1.00  0.00           C  
ATOM    798  CE2 TYR   100      -0.291 100.197  -1.072  1.00  0.00           C  
ATOM    799  CZ  TYR   100       0.114 101.136  -1.991  1.00  0.00           C  
ATOM    800  OH  TYR   100       0.109 102.508  -1.662  1.00  0.00           O  
ATOM    801  N   ILE   101      -0.168  94.333  -4.303  1.00  0.00              
ATOM    802  CA  ILE   101       0.605  93.219  -4.747  1.00  0.00              
ATOM    803  CB  ILE   101       0.361  91.970  -3.953  1.00  0.00              
ATOM    804  C   ILE   101       0.354  92.931  -6.176  1.00  0.00              
ATOM    805  O   ILE   101       1.305  92.727  -6.932  1.00  0.00              
ATOM    806  CG2 ILE   101      -1.146  91.679  -3.934  1.00  0.00           C  
ATOM    807  CG1 ILE   101       1.226  90.820  -4.497  1.00  0.00           C  
ATOM    808  CD1 ILE   101       2.730  91.053  -4.371  1.00  0.00           C  
ATOM    809  N   TYR   102      -0.921  92.924  -6.603  1.00  0.00              
ATOM    810  CA  TYR   102      -1.088  92.552  -7.969  1.00  0.00              
ATOM    811  CB  TYR   102      -2.525  92.219  -8.431  1.00  0.00              
ATOM    812  C   TYR   102      -0.419  93.527  -8.895  1.00  0.00              
ATOM    813  O   TYR   102       0.323  93.105  -9.781  1.00  0.00              
ATOM    814  CG  TYR   102      -2.732  90.754  -8.181  1.00  0.00           C  
ATOM    815  CD1 TYR   102      -1.763  89.878  -8.612  1.00  0.00           C  
ATOM    816  CD2 TYR   102      -3.861  90.228  -7.593  1.00  0.00           C  
ATOM    817  CE1 TYR   102      -1.876  88.519  -8.448  1.00  0.00           C  
ATOM    818  CE2 TYR   102      -3.986  88.862  -7.426  1.00  0.00           C  
ATOM    819  CZ  TYR   102      -2.996  88.007  -7.852  1.00  0.00           C  
ATOM    820  OH  TYR   102      -3.122  86.612  -7.688  1.00  0.00           O  
ATOM    821  N   ILE   103      -0.574  94.846  -8.650  1.00  0.00              
ATOM    822  CA  ILE   103      -0.028  95.830  -9.543  1.00  0.00              
ATOM    823  CB  ILE   103      -0.104  97.268  -9.049  1.00  0.00              
ATOM    824  C   ILE   103       1.448  95.597  -9.638  1.00  0.00              
ATOM    825  O   ILE   103       1.982  95.447 -10.736  1.00  0.00              
ATOM    826  CG2 ILE   103       0.617  98.119 -10.111  1.00  0.00           C  
ATOM    827  CG1 ILE   103      -1.525  97.788  -8.749  1.00  0.00           C  
ATOM    828  CD1 ILE   103      -1.531  99.057  -7.881  1.00  0.00           C  
ATOM    829  N   SER   104       2.122  95.469  -8.477  1.00  0.00              
ATOM    830  CA  SER   104       3.560  95.476  -8.413  1.00  0.00              
ATOM    831  CB  SER   104       4.120  95.609  -6.993  1.00  0.00              
ATOM    832  C   SER   104       4.223  94.314  -9.059  1.00  0.00              
ATOM    833  O   SER   104       5.398  94.381  -9.417  1.00  0.00              
ATOM    834  OG  SER   104       3.810  96.901  -6.494  1.00  0.00           O  
ATOM    835  N   SER   105       3.528  93.195  -9.226  1.00  0.00              
ATOM    836  CA  SER   105       4.281  92.156  -9.834  1.00  0.00              
ATOM    837  CB  SER   105       4.650  91.015  -8.875  1.00  0.00              
ATOM    838  C   SER   105       3.442  91.621 -10.909  1.00  0.00              
ATOM    839  O   SER   105       3.064  92.302 -11.858  1.00  0.00              
ATOM    840  OG  SER   105       5.506  91.508  -7.854  1.00  0.00           O  
ATOM    841  N   LYS   106       3.180  90.332 -10.825  1.00  0.00              
ATOM    842  CA  LYS   106       2.328  89.818 -11.820  1.00  0.00              
ATOM    843  CB  LYS   106       2.693  88.354 -12.048  1.00  0.00              
ATOM    844  C   LYS   106       0.942  90.032 -11.345  1.00  0.00              
ATOM    845  O   LYS   106       0.673  89.978 -10.151  1.00  0.00              
ATOM    846  CG  LYS   106       3.320  87.784 -10.774  1.00  0.00           C  
ATOM    847  CD  LYS   106       2.314  87.591  -9.651  1.00  0.00           C  
ATOM    848  CE  LYS   106       1.796  86.160  -9.653  1.00  0.00           C  
ATOM    849  NZ  LYS   106       1.632  85.710 -11.051  1.00  0.00           N  
ATOM    850  N   PHE   107       0.043  90.392 -12.269  1.00  0.00              
ATOM    851  CA  PHE   107      -1.337  90.436 -11.938  1.00  0.00              
ATOM    852  CB  PHE   107      -2.062  91.812 -11.973  1.00  0.00              
ATOM    853  C   PHE   107      -1.904  89.344 -12.710  1.00  0.00              
ATOM    854  O   PHE   107      -2.078  88.236 -12.202  1.00  0.00              
ATOM    855  CG  PHE   107      -1.724  92.750 -13.084  1.00  0.00           C  
ATOM    856  CD1 PHE   107      -0.576  93.509 -13.003  1.00  0.00           C  
ATOM    857  CD2 PHE   107      -2.563  92.936 -14.158  1.00  0.00           C  
ATOM    858  CE1 PHE   107      -0.246  94.406 -13.990  1.00  0.00           C  
ATOM    859  CE2 PHE   107      -2.235  93.834 -15.150  1.00  0.00           C  
ATOM    860  CZ  PHE   107      -1.075  94.570 -15.073  1.00  0.00           C  
ATOM    861  N   ILE   108      -2.223  89.600 -13.961  1.00  0.00              
ATOM    862  CA  ILE   108      -2.472  88.412 -14.668  1.00  0.00              
ATOM    863  CB  ILE   108      -3.570  88.648 -15.612  1.00  0.00              
ATOM    864  C   ILE   108      -1.180  88.170 -15.395  1.00  0.00              
ATOM    865  O   ILE   108      -1.199  87.910 -16.589  1.00  0.00              
ATOM    866  CG2 ILE   108      -4.611  89.146 -14.647  1.00  0.00           C  
ATOM    867  CG1 ILE   108      -3.258  89.714 -16.675  1.00  0.00           C  
ATOM    868  CD1 ILE   108      -4.394  89.879 -17.682  1.00  0.00           C  
ATOM    869  N   HIS   109      -0.035  88.188 -14.655  1.00  0.00              
ATOM    870  CA  HIS   109       1.337  88.019 -15.118  1.00  0.00              
ATOM    871  CB  HIS   109       1.770  86.568 -15.399  1.00  0.00              
ATOM    872  C   HIS   109       1.663  88.718 -16.409  1.00  0.00              
ATOM    873  O   HIS   109       1.105  88.421 -17.461  1.00  0.00              
ATOM    874  ND1 HIS   109       3.768  86.403 -13.866  1.00  0.00           N  
ATOM    875  CG  HIS   109       2.577  85.896 -14.336  1.00  0.00           C  
ATOM    876  NE2 HIS   109       3.468  84.446 -12.858  1.00  0.00           N  
ATOM    877  CD2 HIS   109       2.408  84.701 -13.709  1.00  0.00           C  
ATOM    878  CE1 HIS   109       4.258  85.496 -12.985  1.00  0.00           C  
ATOM    879  N   PRO   110       2.564  89.661 -16.357  1.00  0.00              
ATOM    880  CA  PRO   110       2.955  90.388 -17.535  1.00  0.00              
ATOM    881  CB  PRO   110       3.686  91.636 -17.040  1.00  0.00              
ATOM    882  C   PRO   110       3.713  89.635 -18.599  1.00  0.00              
ATOM    883  O   PRO   110       3.246  89.574 -19.736  1.00  0.00              
ATOM    884  CD  PRO   110       2.895  90.367 -15.134  1.00  0.00           C  
ATOM    885  CG  PRO   110       4.011  91.332 -15.565  1.00  0.00           C  
ATOM    886  N   GLU   111       4.878  89.047 -18.248  1.00  0.00              
ATOM    887  CA  GLU   111       5.731  88.387 -19.207  1.00  0.00              
ATOM    888  CB  GLU   111       7.179  88.187 -18.716  1.00  0.00              
ATOM    889  C   GLU   111       5.156  87.077 -19.618  1.00  0.00              
ATOM    890  O   GLU   111       5.301  86.649 -20.763  1.00  0.00              
ATOM    891  CG  GLU   111       7.317  87.437 -17.392  1.00  0.00           C  
ATOM    892  CD  GLU   111       8.759  87.618 -16.930  1.00  0.00           C  
ATOM    893  OE1 GLU   111       9.669  87.019 -17.562  1.00  0.00           O  
ATOM    894  OE2 GLU   111       8.968  88.371 -15.941  1.00  0.00           O  
ATOM    895  N   SER   112       4.479  86.401 -18.679  1.00  0.00              
ATOM    896  CA  SER   112       3.936  85.115 -18.979  1.00  0.00              
ATOM    897  CB  SER   112       3.149  84.510 -17.807  1.00  0.00              
ATOM    898  C   SER   112       2.978  85.276 -20.114  1.00  0.00              
ATOM    899  O   SER   112       2.896  84.409 -20.984  1.00  0.00              
ATOM    900  OG  SER   112       2.524  83.303 -18.215  1.00  0.00           O  
ATOM    901  N   VAL   113       2.258  86.416 -20.144  1.00  0.00              
ATOM    902  CA  VAL   113       1.234  86.639 -21.129  1.00  0.00              
ATOM    903  CB  VAL   113       0.396  87.872 -20.912  1.00  0.00              
ATOM    904  C   VAL   113       1.835  86.801 -22.489  1.00  0.00              
ATOM    905  O   VAL   113       2.900  87.390 -22.665  1.00  0.00              
ATOM    906  CG1 VAL   113      -0.488  88.104 -22.155  1.00  0.00           C  
ATOM    907  CG2 VAL   113      -0.421  87.691 -19.625  1.00  0.00           C  
ATOM    908  N   LYS   114       1.147  86.249 -23.507  1.00  0.00              
ATOM    909  CA  LYS   114       1.600  86.436 -24.847  1.00  0.00              
ATOM    910  CB  LYS   114       1.796  85.134 -25.642  1.00  0.00              
ATOM    911  C   LYS   114       0.575  87.270 -25.556  1.00  0.00              
ATOM    912  O   LYS   114      -0.623  87.184 -25.287  1.00  0.00              
ATOM    913  CG  LYS   114       2.657  85.335 -26.890  1.00  0.00           C  
ATOM    914  CD  LYS   114       4.093  85.754 -26.561  1.00  0.00           C  
ATOM    915  CE  LYS   114       4.975  86.020 -27.784  1.00  0.00           C  
ATOM    916  NZ  LYS   114       5.481  84.745 -28.337  1.00  0.00           N  
ATOM    917  N   GLY   115       1.047  88.094 -26.508  1.00  0.00              
ATOM    918  CA  GLY   115       0.238  88.979 -27.296  1.00  0.00              
ATOM    919  C   GLY   115      -0.747  88.240 -28.142  1.00  0.00              
ATOM    920  O   GLY   115      -1.806  88.773 -28.468  1.00  0.00              
ATOM    921  N   LYS   116      -0.406  87.016 -28.573  1.00  0.00              
ATOM    922  CA  LYS   116      -1.248  86.314 -29.499  1.00  0.00              
ATOM    923  CB  LYS   116      -0.651  84.962 -29.925  1.00  0.00              
ATOM    924  C   LYS   116      -2.629  86.067 -28.952  1.00  0.00              
ATOM    925  O   LYS   116      -3.609  86.329 -29.648  1.00  0.00              
ATOM    926  CG  LYS   116       0.595  85.112 -30.800  1.00  0.00           C  
ATOM    927  CD  LYS   116       1.378  83.813 -30.990  1.00  0.00           C  
ATOM    928  CE  LYS   116       2.241  83.438 -29.785  1.00  0.00           C  
ATOM    929  NZ  LYS   116       2.787  82.074 -29.962  1.00  0.00           N  
ATOM    930  N   ASP   117      -2.769  85.568 -27.705  1.00  0.00              
ATOM    931  CA  ASP   117      -4.089  85.260 -27.209  1.00  0.00              
ATOM    932  CB  ASP   117      -4.096  84.139 -26.151  1.00  0.00              
ATOM    933  C   ASP   117      -4.707  86.462 -26.558  1.00  0.00              
ATOM    934  O   ASP   117      -4.011  87.414 -26.215  1.00  0.00              
ATOM    935  CG  ASP   117      -3.333  84.599 -24.908  1.00  0.00           C  
ATOM    936  OD1 ASP   117      -2.634  85.646 -24.971  1.00  0.00           O  
ATOM    937  OD2 ASP   117      -3.438  83.897 -23.867  1.00  0.00           O  
ATOM    938  N   PRO   118      -6.012  86.480 -26.420  1.00  0.00              
ATOM    939  CA  PRO   118      -6.632  87.506 -25.624  1.00  0.00              
ATOM    940  CB  PRO   118      -8.030  87.722 -26.193  1.00  0.00              
ATOM    941  C   PRO   118      -6.663  87.040 -24.213  1.00  0.00              
ATOM    942  O   PRO   118      -7.165  85.943 -23.970  1.00  0.00              
ATOM    943  CD  PRO   118      -6.904  85.985 -27.452  1.00  0.00           C  
ATOM    944  CG  PRO   118      -8.302  86.435 -26.989  1.00  0.00           C  
ATOM    945  N   LYS   119      -6.211  87.847 -23.242  1.00  0.00              
ATOM    946  CA  LYS   119      -6.380  87.297 -21.936  1.00  0.00              
ATOM    947  CB  LYS   119      -5.117  86.960 -21.123  1.00  0.00              
ATOM    948  C   LYS   119      -7.191  88.241 -21.147  1.00  0.00              
ATOM    949  O   LYS   119      -7.190  89.453 -21.355  1.00  0.00              
ATOM    950  CG  LYS   119      -5.529  86.261 -19.817  1.00  0.00           C  
ATOM    951  CD  LYS   119      -4.443  85.441 -19.119  1.00  0.00           C  
ATOM    952  CE  LYS   119      -3.863  86.123 -17.884  1.00  0.00           C  
ATOM    953  NZ  LYS   119      -3.153  87.331 -18.328  1.00  0.00           N  
ATOM    954  N   THR   120      -7.958  87.673 -20.219  1.00  0.00              
ATOM    955  CA  THR   120      -8.746  88.504 -19.385  1.00  0.00              
ATOM    956  CB  THR   120     -10.208  88.159 -19.358  1.00  0.00              
ATOM    957  C   THR   120      -8.295  88.269 -18.028  1.00  0.00              
ATOM    958  O   THR   120      -7.756  87.218 -17.689  1.00  0.00              
ATOM    959  OG1 THR   120     -10.960  89.242 -18.830  1.00  0.00           O  
ATOM    960  CG2 THR   120     -10.387  86.933 -18.444  1.00  0.00           C  
ATOM    961  N   ARG   121      -8.425  89.324 -17.242  1.00  0.00              
ATOM    962  CA  ARG   121      -8.336  89.079 -15.873  1.00  0.00              
ATOM    963  CB  ARG   121      -7.382  89.908 -15.062  1.00  0.00              
ATOM    964  C   ARG   121      -9.646  89.556 -15.408  1.00  0.00              
ATOM    965  O   ARG   121     -10.169  90.565 -15.876  1.00  0.00              
ATOM    966  CG  ARG   121      -7.354  89.274 -13.676  1.00  0.00           C  
ATOM    967  CD  ARG   121      -7.133  87.759 -13.806  1.00  0.00           C  
ATOM    968  NE  ARG   121      -8.407  87.045 -13.468  1.00  0.00           N  
ATOM    969  CZ  ARG   121      -9.113  86.236 -14.325  1.00  0.00           C  
ATOM    970  NH1 ARG   121      -8.667  85.966 -15.578  1.00  0.00           N  
ATOM    971  NH2 ARG   121     -10.294  85.668 -13.950  1.00  0.00           N  
ATOM    972  N   TYR   122     -10.218  88.804 -14.481  1.00  0.00              
ATOM    973  CA  TYR   122     -11.391  89.175 -13.802  1.00  0.00              
ATOM    974  CB  TYR   122     -11.664  88.351 -12.525  1.00  0.00              
ATOM    975  C   TYR   122     -11.149  90.543 -13.313  1.00  0.00              
ATOM    976  O   TYR   122     -10.011  90.959 -13.094  1.00  0.00              
ATOM    977  CG  TYR   122     -10.448  88.029 -11.710  1.00  0.00           C  
ATOM    978  CD1 TYR   122      -9.569  88.987 -11.269  1.00  0.00           C  
ATOM    979  CD2 TYR   122     -10.235  86.729 -11.307  1.00  0.00           C  
ATOM    980  CE1 TYR   122      -8.467  88.652 -10.519  1.00  0.00           C  
ATOM    981  CE2 TYR   122      -9.139  86.378 -10.557  1.00  0.00           C  
ATOM    982  CZ  TYR   122      -8.245  87.344 -10.170  1.00  0.00           C  
ATOM    983  OH  TYR   122      -7.114  86.997  -9.402  1.00  0.00           O  
ATOM    984  N   PRO   123     -12.176  91.304 -13.201  1.00  0.00              
ATOM    985  CA  PRO   123     -12.003  92.521 -12.509  1.00  0.00              
ATOM    986  CB  PRO   123     -13.316  93.290 -12.697  1.00  0.00              
ATOM    987  C   PRO   123     -11.767  91.995 -11.143  1.00  0.00              
ATOM    988  O   PRO   123     -12.508  91.104 -10.724  1.00  0.00              
ATOM    989  CD  PRO   123     -13.431  91.200 -13.919  1.00  0.00           C  
ATOM    990  CG  PRO   123     -14.320  92.230 -13.202  1.00  0.00           C  
ATOM    991  N   TYR   124     -10.751  92.490 -10.421  1.00  0.00              
ATOM    992  CA  TYR   124     -10.656  91.906  -9.131  1.00  0.00              
ATOM    993  CB  TYR   124      -9.248  91.586  -8.611  1.00  0.00              
ATOM    994  C   TYR   124     -11.315  92.884  -8.256  1.00  0.00              
ATOM    995  O   TYR   124     -10.796  93.968  -7.991  1.00  0.00              
ATOM    996  CG  TYR   124      -9.554  90.930  -7.312  1.00  0.00           C  
ATOM    997  CD1 TYR   124     -10.173  89.703  -7.302  1.00  0.00           C  
ATOM    998  CD2 TYR   124      -9.293  91.547  -6.115  1.00  0.00           C  
ATOM    999  CE1 TYR   124     -10.497  89.081  -6.121  1.00  0.00           C  
ATOM   1000  CE2 TYR   124      -9.613  90.929  -4.929  1.00  0.00           C  
ATOM   1001  CZ  TYR   124     -10.214  89.695  -4.929  1.00  0.00           C  
ATOM   1002  OH  TYR   124     -10.547  89.063  -3.713  1.00  0.00           O  
ATOM   1003  N   LYS   125     -12.526  92.503  -7.826  1.00  0.00              
ATOM   1004  CA  LYS   125     -13.329  93.392  -7.070  1.00  0.00              
ATOM   1005  CB  LYS   125     -14.834  93.142  -7.266  1.00  0.00              
ATOM   1006  C   LYS   125     -13.022  93.131  -5.656  1.00  0.00              
ATOM   1007  O   LYS   125     -13.132  92.004  -5.171  1.00  0.00              
ATOM   1008  CG  LYS   125     -15.718  94.338  -6.918  1.00  0.00           C  
ATOM   1009  CD  LYS   125     -15.597  95.471  -7.938  1.00  0.00           C  
ATOM   1010  CE  LYS   125     -16.605  96.601  -7.734  1.00  0.00           C  
ATOM   1011  NZ  LYS   125     -16.418  97.632  -8.778  1.00  0.00           N  
ATOM   1012  N   ILE   126     -12.583  94.199  -4.983  1.00  0.00              
ATOM   1013  CA  ILE   126     -12.347  94.136  -3.588  1.00  0.00              
ATOM   1014  CB  ILE   126     -11.012  94.697  -3.203  1.00  0.00              
ATOM   1015  C   ILE   126     -13.463  94.957  -3.014  1.00  0.00              
ATOM   1016  O   ILE   126     -13.525  96.172  -3.209  1.00  0.00              
ATOM   1017  CG2 ILE   126     -10.946  94.848  -1.682  1.00  0.00           C  
ATOM   1018  CG1 ILE   126      -9.903  93.801  -3.773  1.00  0.00           C  
ATOM   1019  CD1 ILE   126      -8.512  94.407  -3.630  1.00  0.00           C  
ATOM   1020  N   VAL   127     -14.412  94.285  -2.327  1.00  0.00              
ATOM   1021  CA  VAL   127     -15.564  94.949  -1.801  1.00  0.00              
ATOM   1022  CB  VAL   127     -16.860  94.258  -2.114  1.00  0.00              
ATOM   1023  C   VAL   127     -15.427  95.011  -0.325  1.00  0.00              
ATOM   1024  O   VAL   127     -15.564  94.002   0.368  1.00  0.00              
ATOM   1025  CG1 VAL   127     -17.998  94.990  -1.381  1.00  0.00           C  
ATOM   1026  CG2 VAL   127     -17.034  94.219  -3.641  1.00  0.00           C  
ATOM   1027  N   LYS   128     -15.193  96.246   0.160  1.00  0.00              
ATOM   1028  CA  LYS   128     -14.984  96.587   1.530  1.00  0.00              
ATOM   1029  CB  LYS   128     -14.608  98.083   1.678  1.00  0.00              
ATOM   1030  C   LYS   128     -16.222  96.300   2.303  1.00  0.00              
ATOM   1031  O   LYS   128     -17.207  97.022   2.171  1.00  0.00              
ATOM   1032  CG  LYS   128     -14.304  98.563   3.100  1.00  0.00           C  
ATOM   1033  CD  LYS   128     -13.569  99.910   3.185  1.00  0.00           C  
ATOM   1034  CE  LYS   128     -12.038  99.819   3.215  1.00  0.00           C  
ATOM   1035  NZ  LYS   128     -11.465 100.278   1.930  1.00  0.00           N  
ATOM   1036  N   LEU   129     -16.198  95.258   3.169  1.00  0.00              
ATOM   1037  CA  LEU   129     -17.422  94.965   3.859  1.00  0.00              
ATOM   1038  CB  LEU   129     -17.910  93.506   3.800  1.00  0.00              
ATOM   1039  C   LEU   129     -17.344  95.357   5.288  1.00  0.00              
ATOM   1040  O   LEU   129     -16.274  95.453   5.886  1.00  0.00              
ATOM   1041  CG  LEU   129     -18.447  93.089   2.422  1.00  0.00           C  
ATOM   1042  CD1 LEU   129     -18.950  91.636   2.443  1.00  0.00           C  
ATOM   1043  CD2 LEU   129     -19.506  94.082   1.913  1.00  0.00           C  
ATOM   1044  N   ASP   130     -18.533  95.643   5.842  1.00  0.00              
ATOM   1045  CA  ASP   130     -18.715  96.020   7.202  1.00  0.00              
ATOM   1046  CB  ASP   130     -19.326  97.427   7.335  1.00  0.00              
ATOM   1047  C   ASP   130     -19.722  95.048   7.729  1.00  0.00              
ATOM   1048  O   ASP   130     -20.251  94.224   6.985  1.00  0.00              
ATOM   1049  CG  ASP   130     -19.330  97.855   8.794  1.00  0.00           C  
ATOM   1050  OD1 ASP   130     -18.594  97.233   9.605  1.00  0.00           O  
ATOM   1051  OD2 ASP   130     -20.078  98.817   9.116  1.00  0.00           O  
ATOM   1052  N   VAL   131     -20.017  95.111   9.038  1.00  0.00              
ATOM   1053  CA  VAL   131     -20.973  94.197   9.568  1.00  0.00              
ATOM   1054  CB  VAL   131     -21.146  94.278  11.056  1.00  0.00              
ATOM   1055  C   VAL   131     -22.287  94.520   8.932  1.00  0.00              
ATOM   1056  O   VAL   131     -22.534  95.652   8.518  1.00  0.00              
ATOM   1057  CG1 VAL   131     -19.812  93.901  11.716  1.00  0.00           C  
ATOM   1058  CG2 VAL   131     -21.648  95.681  11.427  1.00  0.00           C  
ATOM   1059  N   GLY   132     -23.166  93.509   8.808  1.00  0.00              
ATOM   1060  CA  GLY   132     -24.419  93.749   8.164  1.00  0.00              
ATOM   1061  C   GLY   132     -24.499  92.850   6.972  1.00  0.00              
ATOM   1062  O   GLY   132     -23.595  92.057   6.713  1.00  0.00              
ATOM   1063  N   GLN   133     -25.601  92.977   6.207  1.00  0.00              
ATOM   1064  CA  GLN   133     -25.869  92.133   5.076  1.00  0.00              
ATOM   1065  CB  GLN   133     -27.286  92.389   4.511  1.00  0.00              
ATOM   1066  C   GLN   133     -24.856  92.400   4.005  1.00  0.00              
ATOM   1067  O   GLN   133     -24.661  93.536   3.574  1.00  0.00              
ATOM   1068  CG  GLN   133     -27.816  91.342   3.527  1.00  0.00           C  
ATOM   1069  CD  GLN   133     -29.223  91.759   3.098  1.00  0.00           C  
ATOM   1070  OE1 GLN   133     -29.400  92.666   2.286  1.00  0.00           O  
ATOM   1071  NE2 GLN   133     -30.257  91.076   3.658  1.00  0.00           N  
ATOM   1072  N   SER   134     -24.124  91.339   3.610  1.00  0.00              
ATOM   1073  CA  SER   134     -23.102  91.419   2.597  1.00  0.00              
ATOM   1074  CB  SER   134     -22.054  90.303   2.737  1.00  0.00              
ATOM   1075  C   SER   134     -23.663  91.299   1.214  1.00  0.00              
ATOM   1076  O   SER   134     -23.260  92.031   0.310  1.00  0.00              
ATOM   1077  OG  SER   134     -21.400  90.399   3.994  1.00  0.00           O  
ATOM   1078  N   TYR   135     -24.586  90.333   1.008  1.00  0.00              
ATOM   1079  CA  TYR   135     -25.019  90.062  -0.329  1.00  0.00              
ATOM   1080  CB  TYR   135     -24.033  89.058  -0.954  1.00  0.00              
ATOM   1081  C   TYR   135     -26.410  89.494  -0.272  1.00  0.00              
ATOM   1082  O   TYR   135     -26.773  88.812   0.685  1.00  0.00              
ATOM   1083  CG  TYR   135     -24.369  88.684  -2.348  1.00  0.00           C  
ATOM   1084  CD1 TYR   135     -24.455  89.628  -3.341  1.00  0.00           C  
ATOM   1085  CD2 TYR   135     -24.532  87.358  -2.667  1.00  0.00           C  
ATOM   1086  CE1 TYR   135     -24.747  89.254  -4.631  1.00  0.00           C  
ATOM   1087  CE2 TYR   135     -24.822  86.979  -3.955  1.00  0.00           C  
ATOM   1088  CZ  TYR   135     -24.934  87.929  -4.940  1.00  0.00           C  
ATOM   1089  OH  TYR   135     -25.232  87.547  -6.265  1.00  0.00           O  
ATOM   1090  N   LYS   136     -27.239  89.766  -1.303  1.00  0.00              
ATOM   1091  CA  LYS   136     -28.580  89.255  -1.285  1.00  0.00              
ATOM   1092  CB  LYS   136     -29.591  90.381  -1.024  1.00  0.00              
ATOM   1093  C   LYS   136     -28.821  88.660  -2.644  1.00  0.00              
ATOM   1094  O   LYS   136     -28.743  89.350  -3.659  1.00  0.00              
ATOM   1095  CG  LYS   136     -30.879  89.937  -0.347  1.00  0.00           C  
ATOM   1096  CD  LYS   136     -31.762  89.022  -1.183  1.00  0.00           C  
ATOM   1097  CE  LYS   136     -32.682  89.806  -2.115  1.00  0.00           C  
ATOM   1098  NZ  LYS   136     -33.490  90.767  -1.331  1.00  0.00           N  
ATOM   1099  N   PHE   137     -29.155  87.356  -2.697  1.00  0.00              
ATOM   1100  CA  PHE   137     -29.210  86.658  -3.956  1.00  0.00              
ATOM   1101  CB  PHE   137     -28.945  85.156  -3.749  1.00  0.00              
ATOM   1102  C   PHE   137     -30.552  86.810  -4.614  1.00  0.00              
ATOM   1103  O   PHE   137     -31.385  85.913  -4.592  1.00  0.00              
ATOM   1104  CG  PHE   137     -28.840  84.482  -5.068  1.00  0.00           C  
ATOM   1105  CD1 PHE   137     -27.678  84.565  -5.798  1.00  0.00           C  
ATOM   1106  CD2 PHE   137     -29.893  83.751  -5.563  1.00  0.00           C  
ATOM   1107  CE1 PHE   137     -27.570  83.939  -7.016  1.00  0.00           C  
ATOM   1108  CE2 PHE   137     -29.789  83.122  -6.780  1.00  0.00           C  
ATOM   1109  CZ  PHE   137     -28.629  83.216  -7.509  1.00  0.00           C  
ATOM   1110  N   LYS   138     -30.780  87.950  -5.277  1.00  0.00              
ATOM   1111  CA  LYS   138     -32.020  88.235  -5.944  1.00  0.00              
ATOM   1112  CB  LYS   138     -32.153  89.723  -6.295  1.00  0.00              
ATOM   1113  C   LYS   138     -32.151  87.453  -7.216  1.00  0.00              
ATOM   1114  O   LYS   138     -33.261  87.238  -7.702  1.00  0.00              
ATOM   1115  CG  LYS   138     -33.581  90.139  -6.639  1.00  0.00           C  
ATOM   1116  CD  LYS   138     -34.525  90.128  -5.435  1.00  0.00           C  
ATOM   1117  CE  LYS   138     -34.211  91.217  -4.406  1.00  0.00           C  
ATOM   1118  NZ  LYS   138     -34.526  92.549  -4.968  1.00  0.00           N  
ATOM   1119  N   ASP   139     -31.014  87.012  -7.788  1.00  0.00              
ATOM   1120  CA  ASP   139     -30.987  86.454  -9.111  1.00  0.00              
ATOM   1121  CB  ASP   139     -29.614  85.858  -9.456  1.00  0.00              
ATOM   1122  C   ASP   139     -32.006  85.368  -9.261  1.00  0.00              
ATOM   1123  O   ASP   139     -32.806  85.416 -10.196  1.00  0.00              
ATOM   1124  CG  ASP   139     -29.596  85.575 -10.947  1.00  0.00           C  
ATOM   1125  OD1 ASP   139     -30.645  85.811 -11.602  1.00  0.00           O  
ATOM   1126  OD2 ASP   139     -28.535  85.121 -11.453  1.00  0.00           O  
ATOM   1127  N   THR   140     -32.029  84.362  -8.363  1.00  0.00              
ATOM   1128  CA  THR   140     -33.059  83.380  -8.535  1.00  0.00              
ATOM   1129  CB  THR   140     -32.608  81.953  -8.679  1.00  0.00              
ATOM   1130  C   THR   140     -33.921  83.401  -7.318  1.00  0.00              
ATOM   1131  O   THR   140     -33.468  83.187  -6.196  1.00  0.00              
ATOM   1132  OG1 THR   140     -32.009  81.491  -7.477  1.00  0.00           O  
ATOM   1133  CG2 THR   140     -31.619  81.856  -9.850  1.00  0.00           C  
ATOM   1134  N   LYS   141     -35.219  83.640  -7.531  1.00  0.00              
ATOM   1135  CA  LYS   141     -36.179  83.667  -6.474  1.00  0.00              
ATOM   1136  CB  LYS   141     -37.580  84.049  -6.992  1.00  0.00              
ATOM   1137  C   LYS   141     -36.230  82.278  -5.920  1.00  0.00              
ATOM   1138  O   LYS   141     -36.565  82.064  -4.756  1.00  0.00              
ATOM   1139  CG  LYS   141     -38.611  84.403  -5.916  1.00  0.00           C  
ATOM   1140  CD  LYS   141     -39.025  83.241  -5.012  1.00  0.00           C  
ATOM   1141  CE  LYS   141     -40.058  83.631  -3.953  1.00  0.00           C  
ATOM   1142  NZ  LYS   141     -40.405  82.455  -3.125  1.00  0.00           N  
ATOM   1143  N   SER   142     -35.893  81.284  -6.761  1.00  0.00              
ATOM   1144  CA  SER   142     -35.968  79.917  -6.343  1.00  0.00              
ATOM   1145  CB  SER   142     -35.457  78.931  -7.409  1.00  0.00              
ATOM   1146  C   SER   142     -35.126  79.738  -5.125  1.00  0.00              
ATOM   1147  O   SER   142     -35.466  78.957  -4.236  1.00  0.00              
ATOM   1148  OG  SER   142     -34.063  79.107  -7.615  1.00  0.00           O  
ATOM   1149  N   GLY   143     -33.986  80.441  -5.046  1.00  0.00              
ATOM   1150  CA  GLY   143     -33.229  80.309  -3.840  1.00  0.00              
ATOM   1151  C   GLY   143     -32.602  81.620  -3.519  1.00  0.00              
ATOM   1152  O   GLY   143     -31.402  81.808  -3.711  1.00  0.00              
ATOM   1153  N   SER   144     -33.392  82.549  -2.953  1.00  0.00              
ATOM   1154  CA  SER   144     -32.821  83.818  -2.633  1.00  0.00              
ATOM   1155  CB  SER   144     -33.833  84.972  -2.537  1.00  0.00              
ATOM   1156  C   SER   144     -32.214  83.684  -1.295  1.00  0.00              
ATOM   1157  O   SER   144     -32.899  83.426  -0.309  1.00  0.00              
ATOM   1158  OG  SER   144     -34.328  85.306  -3.824  1.00  0.00           O  
ATOM   1159  N   PHE   145     -30.892  83.877  -1.232  1.00  0.00              
ATOM   1160  CA  PHE   145     -30.235  83.732   0.019  1.00  0.00              
ATOM   1161  CB  PHE   145     -29.092  82.697  -0.006  1.00  0.00              
ATOM   1162  C   PHE   145     -29.667  85.053   0.397  1.00  0.00              
ATOM   1163  O   PHE   145     -29.476  85.933  -0.440  1.00  0.00              
ATOM   1164  CG  PHE   145     -28.101  83.088  -1.053  1.00  0.00           C  
ATOM   1165  CD1 PHE   145     -27.168  84.076  -0.821  1.00  0.00           C  
ATOM   1166  CD2 PHE   145     -28.095  82.450  -2.271  1.00  0.00           C  
ATOM   1167  CE1 PHE   145     -26.254  84.428  -1.787  1.00  0.00           C  
ATOM   1168  CE2 PHE   145     -27.184  82.796  -3.242  1.00  0.00           C  
ATOM   1169  CZ  PHE   145     -26.262  83.787  -3.002  1.00  0.00           C  
ATOM   1170  N   TYR   146     -29.417  85.229   1.705  1.00  0.00              
ATOM   1171  CA  TYR   146     -28.893  86.457   2.207  1.00  0.00              
ATOM   1172  CB  TYR   146     -29.872  87.142   3.180  1.00  0.00              
ATOM   1173  C   TYR   146     -27.669  86.101   2.994  1.00  0.00              
ATOM   1174  O   TYR   146     -27.676  85.131   3.749  1.00  0.00              
ATOM   1175  CG  TYR   146     -31.173  87.380   2.480  1.00  0.00           C  
ATOM   1176  CD1 TYR   146     -31.982  86.321   2.133  1.00  0.00           C  
ATOM   1177  CD2 TYR   146     -31.611  88.654   2.206  1.00  0.00           C  
ATOM   1178  CE1 TYR   146     -33.185  86.518   1.496  1.00  0.00           C  
ATOM   1179  CE2 TYR   146     -32.816  88.858   1.572  1.00  0.00           C  
ATOM   1180  CZ  TYR   146     -33.602  87.793   1.211  1.00  0.00           C  
ATOM   1181  OH  TYR   146     -34.833  88.010   0.557  1.00  0.00           O  
ATOM   1182  N   ILE   147     -26.576  86.875   2.825  1.00  0.00              
ATOM   1183  CA  ILE   147     -25.358  86.627   3.550  1.00  0.00              
ATOM   1184  CB  ILE   147     -24.155  86.521   2.662  1.00  0.00              
ATOM   1185  C   ILE   147     -25.168  87.808   4.442  1.00  0.00              
ATOM   1186  O   ILE   147     -25.241  88.949   3.988  1.00  0.00              
ATOM   1187  CG2 ILE   147     -22.906  86.399   3.551  1.00  0.00           C  
ATOM   1188  CG1 ILE   147     -24.331  85.346   1.687  1.00  0.00           C  
ATOM   1189  CD1 ILE   147     -23.301  85.324   0.561  1.00  0.00           C  
ATOM   1190  N   GLN   148     -24.947  87.567   5.751  1.00  0.00              
ATOM   1191  CA  GLN   148     -24.791  88.690   6.627  1.00  0.00              
ATOM   1192  CB  GLN   148     -26.006  88.889   7.553  1.00  0.00              
ATOM   1193  C   GLN   148     -23.550  88.475   7.442  1.00  0.00              
ATOM   1194  O   GLN   148     -23.201  87.343   7.774  1.00  0.00              
ATOM   1195  CG  GLN   148     -26.126  90.300   8.130  1.00  0.00           C  
ATOM   1196  CD  GLN   148     -27.497  90.433   8.781  1.00  0.00           C  
ATOM   1197  OE1 GLN   148     -27.852  89.666   9.675  1.00  0.00           O  
ATOM   1198  NE2 GLN   148     -28.297  91.430   8.315  1.00  0.00           N  
ATOM   1199  N   GLY   149     -22.836  89.572   7.777  1.00  0.00              
ATOM   1200  CA  GLY   149     -21.617  89.433   8.523  1.00  0.00              
ATOM   1201  C   GLY   149     -21.798  90.060   9.873  1.00  0.00              
ATOM   1202  O   GLY   149     -22.572  91.003  10.032  1.00  0.00              
ATOM   1203  N   LEU   150     -21.077  89.520  10.883  1.00  0.00              
ATOM   1204  CA  LEU   150     -21.094  90.002  12.241  1.00  0.00              
ATOM   1205  CB  LEU   150     -21.593  89.015  13.301  1.00  0.00              
ATOM   1206  C   LEU   150     -19.687  90.129  12.721  1.00  0.00              
ATOM   1207  O   LEU   150     -18.820  89.325  12.383  1.00  0.00              
ATOM   1208  CG  LEU   150     -23.085  88.775  13.457  1.00  0.00           C  
ATOM   1209  CD1 LEU   150     -23.274  87.750  14.582  1.00  0.00           C  
ATOM   1210  CD2 LEU   150     -23.852  90.080  13.729  1.00  0.00           C  
ATOM   1211  N   PRO   151     -19.469  91.121  13.540  1.00  0.00              
ATOM   1212  CA  PRO   151     -18.184  91.404  14.114  1.00  0.00              
ATOM   1213  CB  PRO   151     -18.381  92.700  14.893  1.00  0.00              
ATOM   1214  C   PRO   151     -17.848  90.289  15.062  1.00  0.00              
ATOM   1215  O   PRO   151     -18.748  89.771  15.721  1.00  0.00              
ATOM   1216  CD  PRO   151     -20.543  91.863  14.180  1.00  0.00           C  
ATOM   1217  CG  PRO   151     -19.860  92.626  15.328  1.00  0.00           C  
ATOM   1218  N   SER   152     -16.554  89.939  15.175  1.00  0.00              
ATOM   1219  CA  SER   152     -16.097  88.889  16.035  1.00  0.00              
ATOM   1220  CB  SER   152     -15.423  87.754  15.252  1.00  0.00              
ATOM   1221  C   SER   152     -15.062  89.479  16.940  1.00  0.00              
ATOM   1222  O   SER   152     -14.581  90.586  16.702  1.00  0.00              
ATOM   1223  OG  SER   152     -14.763  86.876  16.146  1.00  0.00           O  
ATOM   1224  N   ASP   153     -14.719  88.755  18.027  1.00  0.00              
ATOM   1225  CA  ASP   153     -13.729  89.218  18.961  1.00  0.00              
ATOM   1226  CB  ASP   153     -14.078  88.857  20.417  1.00  0.00              
ATOM   1227  C   ASP   153     -12.436  88.540  18.633  1.00  0.00              
ATOM   1228  O   ASP   153     -12.225  87.383  19.001  1.00  0.00              
ATOM   1229  CG  ASP   153     -13.067  89.499  21.359  1.00  0.00           C  
ATOM   1230  OD1 ASP   153     -12.077  90.097  20.862  1.00  0.00           O  
ATOM   1231  OD2 ASP   153     -13.275  89.394  22.597  1.00  0.00           O  
ATOM   1232  N   HIS   154     -11.522  89.245  17.933  1.00  0.00              
ATOM   1233  CA  HIS   154     -10.310  88.573  17.579  1.00  0.00              
ATOM   1234  CB  HIS   154     -10.443  87.848  16.234  1.00  0.00              
ATOM   1235  C   HIS   154      -9.178  89.549  17.448  1.00  0.00              
ATOM   1236  O   HIS   154      -8.017  89.153  17.373  1.00  0.00              
ATOM   1237  ND1 HIS   154      -8.930  85.837  16.482  1.00  0.00           N  
ATOM   1238  CG  HIS   154      -9.224  87.052  15.907  1.00  0.00           C  
ATOM   1239  NE2 HIS   154      -7.266  86.300  15.085  1.00  0.00           N  
ATOM   1240  CD2 HIS   154      -8.199  87.321  15.056  1.00  0.00           C  
ATOM   1241  CE1 HIS   154      -7.748  85.432  15.956  1.00  0.00           C  
ATOM   1242  N   GLY   155      -9.448  90.861  17.400  1.00  0.00              
ATOM   1243  CA  GLY   155      -8.304  91.716  17.279  1.00  0.00              
ATOM   1244  C   GLY   155      -8.396  92.360  15.943  1.00  0.00              
ATOM   1245  O   GLY   155      -8.979  93.430  15.777  1.00  0.00              
ATOM   1246  N   VAL   156      -7.773  91.730  14.939  1.00  0.00              
ATOM   1247  CA  VAL   156      -7.900  92.303  13.644  1.00  0.00              
ATOM   1248  CB  VAL   156      -7.010  91.672  12.607  1.00  0.00              
ATOM   1249  C   VAL   156      -9.330  92.129  13.271  1.00  0.00              
ATOM   1250  O   VAL   156      -9.983  91.185  13.722  1.00  0.00              
ATOM   1251  CG1 VAL   156      -7.334  90.175  12.492  1.00  0.00           C  
ATOM   1252  CG2 VAL   156      -7.180  92.448  11.291  1.00  0.00           C  
ATOM   1253  N   ALA   157      -9.849  93.074  12.462  1.00  0.00              
ATOM   1254  CA  ALA   157     -11.231  93.084  12.083  1.00  0.00              
ATOM   1255  CB  ALA   157     -11.515  94.096  10.975  1.00  0.00              
ATOM   1256  C   ALA   157     -11.582  91.724  11.569  1.00  0.00              
ATOM   1257  O   ALA   157     -11.073  91.250  10.554  1.00  0.00              
ATOM   1258  N   SER   158     -12.508  91.059  12.273  1.00  0.00              
ATOM   1259  CA  SER   158     -12.851  89.730  11.885  1.00  0.00              
ATOM   1260  CB  SER   158     -12.336  88.659  12.861  1.00  0.00              
ATOM   1261  C   SER   158     -14.337  89.631  11.848  1.00  0.00              
ATOM   1262  O   SER   158     -15.027  90.212  12.681  1.00  0.00              
ATOM   1263  OG  SER   158     -12.916  88.845  14.143  1.00  0.00           O  
ATOM   1264  N   ILE   159     -14.872  88.867  10.878  1.00  0.00              
ATOM   1265  CA  ILE   159     -16.299  88.801  10.735  1.00  0.00              
ATOM   1266  CB  ILE   159     -16.782  89.350   9.415  1.00  0.00              
ATOM   1267  C   ILE   159     -16.728  87.366  10.723  1.00  0.00              
ATOM   1268  O   ILE   159     -16.012  86.483  10.265  1.00  0.00              
ATOM   1269  CG2 ILE   159     -18.296  89.128   9.342  1.00  0.00           C  
ATOM   1270  CG1 ILE   159     -16.444  90.832   9.238  1.00  0.00           C  
ATOM   1271  CD1 ILE   159     -17.279  91.742  10.133  1.00  0.00           C  
ATOM   1272  N   SER   160     -17.928  87.087  11.257  1.00  0.00              
ATOM   1273  CA  SER   160     -18.490  85.773  11.165  1.00  0.00              
ATOM   1274  CB  SER   160     -19.210  85.316  12.446  1.00  0.00              
ATOM   1275  C   SER   160     -19.509  85.897  10.072  1.00  0.00              
ATOM   1276  O   SER   160     -19.969  86.999   9.778  1.00  0.00              
ATOM   1277  OG  SER   160     -18.278  85.191  13.510  1.00  0.00           O  
ATOM   1278  N   PHE   161     -19.872  84.780   9.411  1.00  0.00              
ATOM   1279  CA  PHE   161     -20.797  84.891   8.316  1.00  0.00              
ATOM   1280  CB  PHE   161     -20.269  84.297   7.012  1.00  0.00              
ATOM   1281  C   PHE   161     -21.977  84.022   8.588  1.00  0.00              
ATOM   1282  O   PHE   161     -21.854  82.937   9.154  1.00  0.00              
ATOM   1283  CG  PHE   161     -18.980  84.951   6.724  1.00  0.00           C  
ATOM   1284  CD1 PHE   161     -17.851  84.544   7.394  1.00  0.00           C  
ATOM   1285  CD2 PHE   161     -18.906  85.951   5.791  1.00  0.00           C  
ATOM   1286  CE1 PHE   161     -16.638  85.129   7.145  1.00  0.00           C  
ATOM   1287  CE2 PHE   161     -17.698  86.537   5.536  1.00  0.00           C  
ATOM   1288  CZ  PHE   161     -16.571  86.127   6.211  1.00  0.00           C  
ATOM   1289  N   GLY   162     -23.165  84.482   8.157  1.00  0.00              
ATOM   1290  CA  GLY   162     -24.337  83.671   8.252  1.00  0.00              
ATOM   1291  C   GLY   162     -24.913  83.660   6.871  1.00  0.00              
ATOM   1292  O   GLY   162     -25.120  84.712   6.266  1.00  0.00              
ATOM   1293  N   ILE   163     -25.186  82.460   6.327  1.00  0.00              
ATOM   1294  CA  ILE   163     -25.731  82.403   5.003  1.00  0.00              
ATOM   1295  CB  ILE   163     -24.986  81.477   4.082  1.00  0.00              
ATOM   1296  C   ILE   163     -27.112  81.834   5.153  1.00  0.00              
ATOM   1297  O   ILE   163     -27.271  80.722   5.653  1.00  0.00              
ATOM   1298  CG2 ILE   163     -25.699  81.499   2.719  1.00  0.00           C  
ATOM   1299  CG1 ILE   163     -23.494  81.852   3.998  1.00  0.00           C  
ATOM   1300  CD1 ILE   163     -23.220  83.250   3.452  1.00  0.00           C  
ATOM   1301  N   TYR   164     -28.150  82.583   4.721  1.00  0.00              
ATOM   1302  CA  TYR   164     -29.501  82.109   4.857  1.00  0.00              
ATOM   1303  CB  TYR   164     -30.497  83.078   5.517  1.00  0.00              
ATOM   1304  C   TYR   164     -30.089  81.988   3.493  1.00  0.00              
ATOM   1305  O   TYR   164     -29.870  82.827   2.624  1.00  0.00              
ATOM   1306  CG  TYR   164     -30.212  83.369   6.946  1.00  0.00           C  
ATOM   1307  CD1 TYR   164     -29.353  84.386   7.286  1.00  0.00           C  
ATOM   1308  CD2 TYR   164     -30.819  82.646   7.947  1.00  0.00           C  
ATOM   1309  CE1 TYR   164     -29.102  84.680   8.604  1.00  0.00           C  
ATOM   1310  CE2 TYR   164     -30.572  82.936   9.270  1.00  0.00           C  
ATOM   1311  CZ  TYR   164     -29.713  83.957   9.599  1.00  0.00           C  
ATOM   1312  OH  TYR   164     -29.461  84.267  10.952  1.00  0.00           O  
ATOM   1313  N   GLU   165     -30.877  80.927   3.276  1.00  0.00              
ATOM   1314  CA  GLU   165     -31.535  80.770   2.018  1.00  0.00              
ATOM   1315  CB  GLU   165     -31.346  79.367   1.448  1.00  0.00              
ATOM   1316  C   GLU   165     -32.999  80.888   2.286  1.00  0.00              
ATOM   1317  O   GLU   165     -33.546  80.077   3.023  1.00  0.00              
ATOM   1318  CG  GLU   165     -32.228  79.093   0.240  1.00  0.00           C  
ATOM   1319  CD  GLU   165     -32.198  77.594   0.015  1.00  0.00           C  
ATOM   1320  OE1 GLU   165     -33.014  76.885   0.658  1.00  0.00           O  
ATOM   1321  OE2 GLU   165     -31.356  77.136  -0.801  1.00  0.00           O  
ATOM   1322  N   MET   166     -33.681  81.841   1.623  1.00  0.00              
ATOM   1323  CA  MET   166     -35.070  82.141   1.864  1.00  0.00              
ATOM   1324  CB  MET   166     -35.667  83.069   0.789  1.00  0.00              
ATOM   1325  C   MET   166     -35.909  80.901   1.865  1.00  0.00              
ATOM   1326  O   MET   166     -35.583  79.914   1.211  1.00  0.00              
ATOM   1327  CG  MET   166     -37.142  83.414   1.007  1.00  0.00           C  
ATOM   1328  SD  MET   166     -37.882  84.429  -0.310  1.00  0.00           S  
ATOM   1329  CE  MET   166     -37.073  85.976   0.189  1.00  0.00           C  
ATOM   1330  N   ARG   167     -37.029  80.933   2.626  1.00  0.00              
ATOM   1331  CA  ARG   167     -37.906  79.798   2.705  1.00  0.00              
ATOM   1332  CB  ARG   167     -39.048  79.886   3.741  1.00  0.00              
ATOM   1333  C   ARG   167     -38.570  79.618   1.384  1.00  0.00              
ATOM   1334  O   ARG   167     -38.931  80.579   0.706  1.00  0.00              
ATOM   1335  CG  ARG   167     -38.618  79.605   5.181  1.00  0.00           C  
ATOM   1336  CD  ARG   167     -39.773  79.392   6.162  1.00  0.00           C  
ATOM   1337  NE  ARG   167     -39.163  79.136   7.497  1.00  0.00           N  
ATOM   1338  CZ  ARG   167     -39.872  78.486   8.465  1.00  0.00           C  
ATOM   1339  NH1 ARG   167     -41.141  78.052   8.211  1.00  0.00           N  
ATOM   1340  NH2 ARG   167     -39.307  78.264   9.688  1.00  0.00           N  
ATOM   1341  N   ARG   168     -38.754  78.348   0.992  1.00  0.00              
ATOM   1342  CA  ARG   168     -39.366  78.061  -0.262  1.00  0.00              
ATOM   1343  CB  ARG   168     -38.859  76.746  -0.880  1.00  0.00              
ATOM   1344  C   ARG   168     -40.825  77.900  -0.008  1.00  0.00              
ATOM   1345  O   ARG   168     -41.241  77.253   0.952  1.00  0.00              
ATOM   1346  CG  ARG   168     -39.482  76.385  -2.230  1.00  0.00           C  
ATOM   1347  CD  ARG   168     -39.082  74.985  -2.706  1.00  0.00           C  
ATOM   1348  NE  ARG   168     -39.763  74.725  -4.005  1.00  0.00           N  
ATOM   1349  CZ  ARG   168     -39.962  73.439  -4.416  1.00  0.00           C  
ATOM   1350  NH1 ARG   168     -39.556  72.401  -3.627  1.00  0.00           N  
ATOM   1351  NH2 ARG   168     -40.568  73.187  -5.612  1.00  0.00           N  
ATOM   1352  N   ARG   169     -41.649  78.498  -0.880  1.00  0.00              
ATOM   1353  CA  ARG   169     -43.056  78.410  -0.676  1.00  0.00              
ATOM   1354  CB  ARG   169     -43.872  79.373  -1.553  1.00  0.00              
ATOM   1355  C   ARG   169     -43.453  77.011  -0.992  1.00  0.00              
ATOM   1356  O   ARG   169     -42.847  76.348  -1.831  1.00  0.00              
ATOM   1357  CG  ARG   169     -45.320  79.525  -1.088  1.00  0.00           C  
ATOM   1358  CD  ARG   169     -46.149  80.484  -1.946  1.00  0.00           C  
ATOM   1359  NE  ARG   169     -47.508  80.565  -1.340  1.00  0.00           N  
ATOM   1360  CZ  ARG   169     -48.218  81.729  -1.408  1.00  0.00           C  
ATOM   1361  NH1 ARG   169     -47.687  82.816  -2.042  1.00  0.00           N  
ATOM   1362  NH2 ARG   169     -49.456  81.809  -0.840  1.00  0.00           N  
ATOM   1363  N   CYS   170     -44.489  76.537  -0.285  1.00  0.00              
ATOM   1364  CA  CYS   170     -45.004  75.210  -0.397  1.00  0.00              
ATOM   1365  CB  CYS   170     -46.199  75.027   0.540  1.00  0.00              
ATOM   1366  C   CYS   170     -45.490  74.998  -1.792  1.00  0.00              
ATOM   1367  O   CYS   170     -46.292  75.776  -2.302  1.00  0.00              
ATOM   1368  SG  CYS   170     -47.490  76.272   0.255  1.00  0.00           S  
ATOM   1369  N   LYS   171     -45.015  73.915  -2.439  1.00  0.00              
ATOM   1370  CA  LYS   171     -45.392  73.637  -3.800  1.00  0.00              
ATOM   1371  CB  LYS   171     -44.272  72.954  -4.607  1.00  0.00              
ATOM   1372  C   LYS   171     -46.591  72.743  -3.831  1.00  0.00              
ATOM   1373  O   LYS   171     -46.769  71.853  -3.001  1.00  0.00              
ATOM   1374  CG  LYS   171     -43.823  71.611  -4.024  1.00  0.00           C  
ATOM   1375  CD  LYS   171     -42.880  70.831  -4.942  1.00  0.00           C  
ATOM   1376  CE  LYS   171     -42.336  69.547  -4.313  1.00  0.00           C  
ATOM   1377  NZ  LYS   171     -41.435  68.860  -5.264  1.00  0.00           N  
ATOM   1378  N   PRO   172     -47.430  72.997  -4.796  1.00  0.00              
ATOM   1379  CA  PRO   172     -48.643  72.253  -4.988  1.00  0.00              
ATOM   1380  CB  PRO   172     -49.286  72.852  -6.235  1.00  0.00              
ATOM   1381  C   PRO   172     -48.273  70.827  -5.232  1.00  0.00              
ATOM   1382  O   PRO   172     -47.311  70.571  -5.957  1.00  0.00              
ATOM   1383  CD  PRO   172     -47.031  73.716  -5.996  1.00  0.00           C  
ATOM   1384  CG  PRO   172     -48.070  73.320  -7.059  1.00  0.00           C  
ATOM   1385  N   GLU   173     -49.034  69.876  -4.663  1.00  0.00              
ATOM   1386  CA  GLU   173     -48.677  68.514  -4.908  1.00  0.00              
ATOM   1387  CB  GLU   173     -49.067  67.585  -3.748  1.00  0.00              
ATOM   1388  C   GLU   173     -49.401  68.108  -6.154  1.00  0.00              
ATOM   1389  O   GLU   173     -50.606  67.867  -6.152  1.00  0.00              
ATOM   1390  CG  GLU   173     -48.251  66.296  -3.711  1.00  0.00           C  
ATOM   1391  CD  GLU   173     -46.852  66.647  -3.224  1.00  0.00           C  
ATOM   1392  OE1 GLU   173     -46.688  67.747  -2.633  1.00  0.00           O  
ATOM   1393  OE2 GLU   173     -45.929  65.818  -3.439  1.00  0.00           O  
ATOM   1394  N   TYR   174     -48.657  68.011  -7.269  1.00  0.00              
ATOM   1395  CA  TYR   174     -49.256  67.745  -8.546  1.00  0.00              
ATOM   1396  CB  TYR   174     -48.238  67.786  -9.698  1.00  0.00              
ATOM   1397  C   TYR   174     -49.890  66.393  -8.549  1.00  0.00              
ATOM   1398  O   TYR   174     -51.018  66.231  -9.011  1.00  0.00              
ATOM   1399  CG  TYR   174     -48.991  67.573 -10.965  1.00  0.00           C  
ATOM   1400  CD1 TYR   174     -49.635  68.626 -11.573  1.00  0.00           C  
ATOM   1401  CD2 TYR   174     -49.053  66.328 -11.548  1.00  0.00           C  
ATOM   1402  CE1 TYR   174     -50.333  68.443 -12.743  1.00  0.00           C  
ATOM   1403  CE2 TYR   174     -49.750  66.140 -12.718  1.00  0.00           C  
ATOM   1404  CZ  TYR   174     -50.391  67.197 -13.318  1.00  0.00           C  
ATOM   1405  OH  TYR   174     -51.107  67.006 -14.519  1.00  0.00           O  
ATOM   1406  N   GLN   175     -49.184  65.385  -8.011  1.00  0.00              
ATOM   1407  CA  GLN   175     -49.675  64.041  -8.082  1.00  0.00              
ATOM   1408  CB  GLN   175     -48.687  63.012  -7.515  1.00  0.00              
ATOM   1409  C   GLN   175     -50.955  63.922  -7.315  1.00  0.00              
ATOM   1410  O   GLN   175     -51.903  63.290  -7.776  1.00  0.00              
ATOM   1411  CG  GLN   175     -49.138  61.576  -7.770  1.00  0.00           C  
ATOM   1412  CD  GLN   175     -49.129  61.358  -9.278  1.00  0.00           C  
ATOM   1413  OE1 GLN   175     -49.740  60.421  -9.787  1.00  0.00           O  
ATOM   1414  NE2 GLN   175     -48.420  62.255 -10.017  1.00  0.00           N  
ATOM   1415  N   SER   176     -51.028  64.545  -6.126  1.00  0.00              
ATOM   1416  CA  SER   176     -52.194  64.436  -5.298  1.00  0.00              
ATOM   1417  CB  SER   176     -52.007  65.146  -3.951  1.00  0.00              
ATOM   1418  C   SER   176     -53.364  65.037  -6.014  1.00  0.00              
ATOM   1419  O   SER   176     -54.483  64.536  -5.909  1.00  0.00              
ATOM   1420  OG  SER   176     -51.587  66.481  -4.178  1.00  0.00           O  
ATOM   1421  N   LEU   177     -53.120  66.128  -6.764  1.00  0.00              
ATOM   1422  CA  LEU   177     -54.103  66.828  -7.545  1.00  0.00              
ATOM   1423  CB  LEU   177     -53.533  68.091  -8.215  1.00  0.00              
ATOM   1424  C   LEU   177     -54.609  65.959  -8.663  1.00  0.00              
ATOM   1425  O   LEU   177     -55.774  66.051  -9.047  1.00  0.00              
ATOM   1426  CG  LEU   177     -53.295  69.271  -7.261  1.00  0.00           C  
ATOM   1427  CD1 LEU   177     -52.667  70.466  -7.997  1.00  0.00           C  
ATOM   1428  CD2 LEU   177     -54.606  69.667  -6.564  1.00  0.00           C  
ATOM   1429  N   GLU   178     -53.757  65.071  -9.204  1.00  0.00              
ATOM   1430  CA  GLU   178     -54.073  64.375 -10.428  1.00  0.00              
ATOM   1431  CB  GLU   178     -53.040  63.287 -10.761  1.00  0.00              
ATOM   1432  C   GLU   178     -55.395  63.657 -10.422  1.00  0.00              
ATOM   1433  O   GLU   178     -56.213  63.882 -11.307  1.00  0.00              
ATOM   1434  CG  GLU   178     -51.736  63.804 -11.355  1.00  0.00           C  
ATOM   1435  CD  GLU   178     -51.927  63.839 -12.863  1.00  0.00           C  
ATOM   1436  OE1 GLU   178     -53.019  64.279 -13.314  1.00  0.00           O  
ATOM   1437  OE2 GLU   178     -50.981  63.423 -13.584  1.00  0.00           O  
ATOM   1438  N   LYS   179     -55.664  62.799  -9.429  1.00  0.00              
ATOM   1439  CA  LYS   179     -56.830  61.956  -9.418  1.00  0.00              
ATOM   1440  CB  LYS   179     -56.818  60.959  -8.251  1.00  0.00              
ATOM   1441  C   LYS   179     -58.101  62.750  -9.296  1.00  0.00              
ATOM   1442  O   LYS   179     -59.158  62.295  -9.723  1.00  0.00              
ATOM   1443  CG  LYS   179     -55.640  59.987  -8.298  1.00  0.00           C  
ATOM   1444  CD  LYS   179     -54.292  60.648  -8.007  1.00  0.00           C  
ATOM   1445  CE  LYS   179     -53.111  59.678  -8.052  1.00  0.00           C  
ATOM   1446  NZ  LYS   179     -51.853  60.398  -7.753  1.00  0.00           N  
ATOM   1447  N   SER   180     -58.017  63.955  -8.711  1.00  0.00              
ATOM   1448  CA  SER   180     -59.102  64.789  -8.252  1.00  0.00              
ATOM   1449  CB  SER   180     -58.552  65.918  -7.361  1.00  0.00              
ATOM   1450  C   SER   180     -59.974  65.417  -9.322  1.00  0.00              
ATOM   1451  O   SER   180     -60.680  66.384  -9.039  1.00  0.00              
ATOM   1452  OG  SER   180     -59.599  66.626  -6.722  1.00  0.00           O  
ATOM   1453  N   GLU   181     -60.001  64.908 -10.565  1.00  0.00              
ATOM   1454  CA  GLU   181     -60.764  65.569 -11.596  1.00  0.00              
ATOM   1455  CB  GLU   181     -60.738  64.826 -12.945  1.00  0.00              
ATOM   1456  C   GLU   181     -62.211  65.694 -11.204  1.00  0.00              
ATOM   1457  O   GLU   181     -62.843  66.709 -11.492  1.00  0.00              
ATOM   1458  CG  GLU   181     -59.364  64.791 -13.621  1.00  0.00           C  
ATOM   1459  CD  GLU   181     -58.584  63.611 -13.059  1.00  0.00           C  
ATOM   1460  OE1 GLU   181     -59.146  62.888 -12.193  1.00  0.00           O  
ATOM   1461  OE2 GLU   181     -57.419  63.413 -13.494  1.00  0.00           O  
ATOM   1462  N   TYR   182     -62.779  64.670 -10.542  1.00  0.00              
ATOM   1463  CA  TYR   182     -64.173  64.665 -10.197  1.00  0.00              
ATOM   1464  CB  TYR   182     -64.623  63.341  -9.553  1.00  0.00              
ATOM   1465  C   TYR   182     -64.500  65.755  -9.220  1.00  0.00              
ATOM   1466  O   TYR   182     -65.517  66.429  -9.368  1.00  0.00              
ATOM   1467  CG  TYR   182     -64.472  62.257 -10.564  1.00  0.00           C  
ATOM   1468  CD1 TYR   182     -63.266  61.613 -10.725  1.00  0.00           C  
ATOM   1469  CD2 TYR   182     -65.535  61.882 -11.353  1.00  0.00           C  
ATOM   1470  CE1 TYR   182     -63.122  60.612 -11.655  1.00  0.00           C  
ATOM   1471  CE2 TYR   182     -65.398  60.881 -12.286  1.00  0.00           C  
ATOM   1472  CZ  TYR   182     -64.190  60.244 -12.438  1.00  0.00           C  
ATOM   1473  OH  TYR   182     -64.046  59.216 -13.394  1.00  0.00           O  
ATOM   1474  N   ALA   183     -63.641  65.967  -8.203  1.00  0.00              
ATOM   1475  CA  ALA   183     -63.965  66.877  -7.140  1.00  0.00              
ATOM   1476  CB  ALA   183     -62.897  66.931  -6.034  1.00  0.00              
ATOM   1477  C   ALA   183     -64.170  68.273  -7.642  1.00  0.00              
ATOM   1478  O   ALA   183     -63.433  68.776  -8.488  1.00  0.00              
ATOM   1479  N   LYS   184     -65.218  68.939  -7.116  1.00  0.00              
ATOM   1480  CA  LYS   184     -65.454  70.313  -7.442  1.00  0.00              
ATOM   1481  CB  LYS   184     -66.936  70.693  -7.612  1.00  0.00              
ATOM   1482  C   LYS   184     -64.926  71.070  -6.273  1.00  0.00              
ATOM   1483  O   LYS   184     -64.578  70.455  -5.265  1.00  0.00              
ATOM   1484  CG  LYS   184     -67.753  70.651  -6.319  1.00  0.00           C  
ATOM   1485  CD  LYS   184     -69.096  71.375  -6.441  1.00  0.00           C  
ATOM   1486  CE  LYS   184     -69.934  71.352  -5.162  1.00  0.00           C  
ATOM   1487  NZ  LYS   184     -71.201  72.085  -5.378  1.00  0.00           N  
ATOM   1488  N   LEU   185     -64.833  72.413  -6.406  1.00  0.00              
ATOM   1489  CA  LEU   185     -64.397  73.289  -5.352  1.00  0.00              
ATOM   1490  CB  LEU   185     -65.494  73.524  -4.287  1.00  0.00              
ATOM   1491  C   LEU   185     -63.176  72.710  -4.709  1.00  0.00              
ATOM   1492  O   LEU   185     -63.271  72.087  -3.653  1.00  0.00              
ATOM   1493  CG  LEU   185     -65.241  74.637  -3.240  1.00  0.00           C  
ATOM   1494  CD1 LEU   185     -66.425  74.730  -2.265  1.00  0.00           C  
ATOM   1495  CD2 LEU   185     -63.907  74.489  -2.489  1.00  0.00           C  
ATOM   1496  N   LYS   186     -62.010  72.835  -5.373  1.00  0.00              
ATOM   1497  CA  LYS   186     -60.800  72.291  -4.830  1.00  0.00              
ATOM   1498  CB  LYS   186     -59.936  71.634  -5.918  1.00  0.00              
ATOM   1499  C   LYS   186     -60.020  73.423  -4.212  1.00  0.00              
ATOM   1500  O   LYS   186     -59.652  74.382  -4.888  1.00  0.00              
ATOM   1501  CG  LYS   186     -58.948  70.602  -5.385  1.00  0.00           C  
ATOM   1502  CD  LYS   186     -57.960  71.162  -4.371  1.00  0.00           C  
ATOM   1503  CE  LYS   186     -56.982  70.113  -3.850  1.00  0.00           C  
ATOM   1504  NZ  LYS   186     -57.706  69.100  -3.053  1.00  0.00           N  
ATOM   1505  N   ALA   187     -59.761  73.328  -2.890  1.00  0.00              
ATOM   1506  CA  ALA   187     -59.094  74.337  -2.103  1.00  0.00              
ATOM   1507  CB  ALA   187     -59.125  74.019  -0.598  1.00  0.00              
ATOM   1508  C   ALA   187     -57.656  74.519  -2.493  1.00  0.00              
ATOM   1509  O   ALA   187     -57.101  75.611  -2.480  1.00  0.00              
ATOM   1510  N   ASN   188     -56.941  73.437  -2.779  1.00  0.00              
ATOM   1511  CA  ASN   188     -55.550  73.565  -3.120  1.00  0.00              
ATOM   1512  CB  ASN   188     -55.239  74.547  -4.267  1.00  0.00              
ATOM   1513  C   ASN   188     -54.742  73.987  -1.931  1.00  0.00              
ATOM   1514  O   ASN   188     -53.524  73.831  -1.936  1.00  0.00              
ATOM   1515  CG  ASN   188     -55.429  73.817  -5.589  1.00  0.00           C  
ATOM   1516  OD1 ASN   188     -56.198  74.244  -6.448  1.00  0.00           O  
ATOM   1517  ND2 ASN   188     -54.695  72.685  -5.764  1.00  0.00           N  
ATOM   1518  N   GLY   189     -55.382  74.485  -0.859  1.00  0.00              
ATOM   1519  CA  GLY   189     -54.668  74.812   0.332  1.00  0.00              
ATOM   1520  C   GLY   189     -54.221  73.496   0.839  1.00  0.00              
ATOM   1521  O   GLY   189     -53.199  73.368   1.510  1.00  0.00              
ATOM   1522  N   VAL   190     -55.061  72.486   0.567  1.00  0.00              
ATOM   1523  CA  VAL   190     -54.789  71.145   0.983  1.00  0.00              
ATOM   1524  CB  VAL   190     -55.955  70.213   0.805  1.00  0.00              
ATOM   1525  C   VAL   190     -53.632  70.587   0.211  1.00  0.00              
ATOM   1526  O   VAL   190     -52.953  69.686   0.697  1.00  0.00              
ATOM   1527  CG1 VAL   190     -57.116  70.719   1.678  1.00  0.00           C  
ATOM   1528  CG2 VAL   190     -56.294  70.098  -0.689  1.00  0.00           C  
ATOM   1529  N   GLU   191     -53.450  71.012  -1.055  1.00  0.00              
ATOM   1530  CA  GLU   191     -52.396  70.469  -1.876  1.00  0.00              
ATOM   1531  CB  GLU   191     -52.725  70.547  -3.368  1.00  0.00              
ATOM   1532  C   GLU   191     -51.032  71.038  -1.638  1.00  0.00              
ATOM   1533  O   GLU   191     -50.037  70.327  -1.795  1.00  0.00              
ATOM   1534  CG  GLU   191     -54.053  69.853  -3.680  1.00  0.00           C  
ATOM   1535  CD  GLU   191     -54.101  68.447  -3.081  1.00  0.00           C  
ATOM   1536  OE1 GLU   191     -53.046  67.928  -2.632  1.00  0.00           O  
ATOM   1537  OE2 GLU   191     -55.220  67.868  -3.067  1.00  0.00           O  
ATOM   1538  N   PHE   192     -50.931  72.338  -1.296  1.00  0.00              
ATOM   1539  CA  PHE   192     -49.614  72.879  -1.144  1.00  0.00              
ATOM   1540  CB  PHE   192     -49.576  74.412  -1.016  1.00  0.00              
ATOM   1541  C   PHE   192     -48.989  72.231   0.045  1.00  0.00              
ATOM   1542  O   PHE   192     -49.338  72.495   1.194  1.00  0.00              
ATOM   1543  CG  PHE   192     -49.991  74.955  -2.344  1.00  0.00           C  
ATOM   1544  CD1 PHE   192     -49.077  75.129  -3.357  1.00  0.00           C  
ATOM   1545  CD2 PHE   192     -51.305  75.278  -2.587  1.00  0.00           C  
ATOM   1546  CE1 PHE   192     -49.471  75.622  -4.580  1.00  0.00           C  
ATOM   1547  CE2 PHE   192     -51.709  75.770  -3.805  1.00  0.00           C  
ATOM   1548  CZ  PHE   192     -50.788  75.944  -4.808  1.00  0.00           C  
ATOM   1549  N   THR   193     -47.986  71.388  -0.245  1.00  0.00              
ATOM   1550  CA  THR   193     -47.321  70.538   0.697  1.00  0.00              
ATOM   1551  CB  THR   193     -46.463  69.533  -0.013  1.00  0.00              
ATOM   1552  C   THR   193     -46.504  71.380   1.636  1.00  0.00              
ATOM   1553  O   THR   193     -46.657  72.594   1.660  1.00  0.00              
ATOM   1554  OG1 THR   193     -45.987  68.545   0.884  1.00  0.00           O  
ATOM   1555  CG2 THR   193     -45.304  70.272  -0.698  1.00  0.00           C  
ATOM   1556  N   GLU   194     -45.586  70.769   2.417  1.00  0.00              
ATOM   1557  CA  GLU   194     -44.988  71.449   3.539  1.00  0.00              
ATOM   1558  CB  GLU   194     -43.883  70.608   4.205  1.00  0.00              
ATOM   1559  C   GLU   194     -44.366  72.774   3.215  1.00  0.00              
ATOM   1560  O   GLU   194     -44.850  73.791   3.701  1.00  0.00              
ATOM   1561  CG  GLU   194     -44.379  69.372   4.960  1.00  0.00           C  
ATOM   1562  CD  GLU   194     -44.793  69.805   6.360  1.00  0.00           C  
ATOM   1563  OE1 GLU   194     -45.635  70.737   6.467  1.00  0.00           O  
ATOM   1564  OE2 GLU   194     -44.268  69.214   7.342  1.00  0.00           O  
ATOM   1565  N   MET   195     -43.324  72.800   2.364  1.00  0.00              
ATOM   1566  CA  MET   195     -42.523  73.957   2.032  1.00  0.00              
ATOM   1567  CB  MET   195     -42.764  75.284   2.798  1.00  0.00              
ATOM   1568  C   MET   195     -41.192  73.583   2.531  1.00  0.00              
ATOM   1569  O   MET   195     -41.070  72.910   3.550  1.00  0.00              
ATOM   1570  CG  MET   195     -44.017  76.084   2.451  1.00  0.00           C  
ATOM   1571  SD  MET   195     -44.258  77.587   3.451  1.00  0.00           S  
ATOM   1572  CE  MET   195     -42.826  78.507   2.812  1.00  0.00           C  
ATOM   1573  N   TYR   196     -40.129  74.005   1.857  1.00  0.00              
ATOM   1574  CA  TYR   196     -38.937  73.648   2.530  1.00  0.00              
ATOM   1575  CB  TYR   196     -37.878  72.968   1.644  1.00  0.00              
ATOM   1576  C   TYR   196     -38.385  74.915   3.071  1.00  0.00              
ATOM   1577  O   TYR   196     -38.197  75.890   2.347  1.00  0.00              
ATOM   1578  CG  TYR   196     -36.766  72.604   2.561  1.00  0.00           C  
ATOM   1579  CD1 TYR   196     -36.930  71.581   3.466  1.00  0.00           C  
ATOM   1580  CD2 TYR   196     -35.565  73.270   2.512  1.00  0.00           C  
ATOM   1581  CE1 TYR   196     -35.910  71.239   4.322  1.00  0.00           C  
ATOM   1582  CE2 TYR   196     -34.542  72.932   3.365  1.00  0.00           C  
ATOM   1583  CZ  TYR   196     -34.716  71.917   4.272  1.00  0.00           C  
ATOM   1584  OH  TYR   196     -33.668  71.570   5.149  1.00  0.00           O  
ATOM   1585  N   LYS   197     -38.142  74.930   4.391  1.00  0.00              
ATOM   1586  CA  LYS   197     -37.666  76.124   5.012  1.00  0.00              
ATOM   1587  CB  LYS   197     -37.884  76.176   6.539  1.00  0.00              
ATOM   1588  C   LYS   197     -36.213  76.285   4.730  1.00  0.00              
ATOM   1589  O   LYS   197     -35.543  75.342   4.315  1.00  0.00              
ATOM   1590  CG  LYS   197     -37.325  74.983   7.317  1.00  0.00           C  
ATOM   1591  CD  LYS   197     -38.088  73.676   7.094  1.00  0.00           C  
ATOM   1592  CE  LYS   197     -39.087  73.357   8.209  1.00  0.00           C  
ATOM   1593  NZ  LYS   197     -40.160  74.375   8.245  1.00  0.00           N  
ATOM   1594  N   PHE   198     -35.734  77.527   4.953  1.00  0.00              
ATOM   1595  CA  PHE   198     -34.394  78.031   4.793  1.00  0.00              
ATOM   1596  CB  PHE   198     -34.067  79.184   5.762  1.00  0.00              
ATOM   1597  C   PHE   198     -33.402  77.085   5.393  1.00  0.00              
ATOM   1598  O   PHE   198     -33.609  76.603   6.503  1.00  0.00              
ATOM   1599  CG  PHE   198     -34.604  80.536   5.493  1.00  0.00           C  
ATOM   1600  CD1 PHE   198     -35.945  80.790   5.451  1.00  0.00           C  
ATOM   1601  CD2 PHE   198     -33.725  81.569   5.280  1.00  0.00           C  
ATOM   1602  CE1 PHE   198     -36.407  82.059   5.201  1.00  0.00           C  
ATOM   1603  CE2 PHE   198     -34.175  82.838   5.030  1.00  0.00           C  
ATOM   1604  CZ  PHE   198     -35.523  83.087   4.990  1.00  0.00           C  
ATOM   1605  N   PRO   199     -32.325  76.805   4.712  1.00  0.00              
ATOM   1606  CA  PRO   199     -31.208  76.223   5.406  1.00  0.00              
ATOM   1607  CB  PRO   199     -30.395  75.474   4.354  1.00  0.00              
ATOM   1608  C   PRO   199     -30.460  77.398   5.960  1.00  0.00              
ATOM   1609  O   PRO   199     -30.522  78.461   5.345  1.00  0.00              
ATOM   1610  CD  PRO   199     -32.435  76.305   3.352  1.00  0.00           C  
ATOM   1611  CG  PRO   199     -31.415  75.162   3.246  1.00  0.00           C  
ATOM   1612  N   ILE   200     -29.761  77.263   7.103  1.00  0.00              
ATOM   1613  CA  ILE   200     -28.981  78.381   7.550  1.00  0.00              
ATOM   1614  CB  ILE   200     -29.604  79.148   8.682  1.00  0.00              
ATOM   1615  C   ILE   200     -27.651  77.856   7.995  1.00  0.00              
ATOM   1616  O   ILE   200     -27.565  76.900   8.766  1.00  0.00              
ATOM   1617  CG2 ILE   200     -28.647  80.296   9.036  1.00  0.00           C  
ATOM   1618  CG1 ILE   200     -31.003  79.655   8.290  1.00  0.00           C  
ATOM   1619  CD1 ILE   200     -31.815  80.189   9.471  1.00  0.00           C  
ATOM   1620  N   ILE   201     -26.562  78.466   7.492  1.00  0.00              
ATOM   1621  CA  ILE   201     -25.245  78.063   7.892  1.00  0.00              
ATOM   1622  CB  ILE   201     -24.428  77.387   6.816  1.00  0.00              
ATOM   1623  C   ILE   201     -24.500  79.237   8.440  1.00  0.00              
ATOM   1624  O   ILE   201     -24.600  80.351   7.929  1.00  0.00              
ATOM   1625  CG2 ILE   201     -24.936  75.954   6.642  1.00  0.00           C  
ATOM   1626  CG1 ILE   201     -24.416  78.187   5.509  1.00  0.00           C  
ATOM   1627  CD1 ILE   201     -25.744  78.126   4.755  1.00  0.00           C  
ATOM   1628  N   CYS   202     -23.751  78.998   9.540  1.00  0.00              
ATOM   1629  CA  CYS   202     -23.004  80.032  10.203  1.00  0.00              
ATOM   1630  CB  CYS   202     -23.403  80.208  11.678  1.00  0.00              
ATOM   1631  C   CYS   202     -21.564  79.640  10.203  1.00  0.00              
ATOM   1632  O   CYS   202     -21.187  78.567  10.671  1.00  0.00              
ATOM   1633  SG  CYS   202     -22.460  81.512  12.514  1.00  0.00           S  
ATOM   1634  N   TYR   203     -20.706  80.524   9.673  1.00  0.00              
ATOM   1635  CA  TYR   203     -19.319  80.204   9.651  1.00  0.00              
ATOM   1636  CB  TYR   203     -18.807  80.187   8.198  1.00  0.00              
ATOM   1637  C   TYR   203     -18.634  81.239  10.475  1.00  0.00              
ATOM   1638  O   TYR   203     -18.530  82.402  10.089  1.00  0.00              
ATOM   1639  CG  TYR   203     -17.365  79.856   8.164  1.00  0.00           C  
ATOM   1640  CD1 TYR   203     -16.904  78.559   8.229  1.00  0.00           C  
ATOM   1641  CD2 TYR   203     -16.470  80.883   8.043  1.00  0.00           C  
ATOM   1642  CE1 TYR   203     -15.549  78.305   8.195  1.00  0.00           C  
ATOM   1643  CE2 TYR   203     -15.125  80.638   8.008  1.00  0.00           C  
ATOM   1644  CZ  TYR   203     -14.661  79.354   8.087  1.00  0.00           C  
ATOM   1645  OH  TYR   203     -13.266  79.152   8.052  1.00  0.00           O  
ATOM   1646  N   MET   204     -18.176  80.827  11.670  1.00  0.00              
ATOM   1647  CA  MET   204     -17.476  81.718  12.538  1.00  0.00              
ATOM   1648  CB  MET   204     -17.285  81.176  13.969  1.00  0.00              
ATOM   1649  C   MET   204     -16.125  81.789  11.938  1.00  0.00              
ATOM   1650  O   MET   204     -15.727  80.991  11.095  1.00  0.00              
ATOM   1651  CG  MET   204     -18.567  81.065  14.795  1.00  0.00           C  
ATOM   1652  SD  MET   204     -19.200  82.637  15.450  1.00  0.00           S  
ATOM   1653  CE  MET   204     -20.775  81.936  16.020  1.00  0.00           C  
ATOM   1654  N   SER   205     -15.385  82.825  12.273  1.00  0.00              
ATOM   1655  CA  SER   205     -14.037  82.770  11.840  1.00  0.00              
ATOM   1656  CB  SER   205     -13.440  84.101  11.497  1.00  0.00              
ATOM   1657  C   SER   205     -13.342  82.414  13.095  1.00  0.00              
ATOM   1658  O   SER   205     -13.814  81.597  13.883  1.00  0.00              
ATOM   1659  OG  SER   205     -12.193  83.926  10.841  1.00  0.00           O  
ATOM   1660  N   ASP   206     -12.160  82.996  13.306  1.00  0.00              
ATOM   1661  CA  ASP   206     -11.642  82.763  14.593  1.00  0.00              
ATOM   1662  CB  ASP   206     -10.127  82.491  14.669  1.00  0.00              
ATOM   1663  C   ASP   206     -12.174  83.837  15.477  1.00  0.00              
ATOM   1664  O   ASP   206     -12.122  85.038  15.197  1.00  0.00              
ATOM   1665  CG  ASP   206      -9.381  83.531  13.885  1.00  0.00           C  
ATOM   1666  OD1 ASP   206      -9.956  84.631  13.703  1.00  0.00           O  
ATOM   1667  OD2 ASP   206      -8.241  83.232  13.439  1.00  0.00           O  
ATOM   1668  N   THR   207     -12.834  83.376  16.548  1.00  0.00              
ATOM   1669  CA  THR   207     -13.452  84.280  17.449  1.00  0.00              
ATOM   1670  CB  THR   207     -14.947  84.207  17.460  1.00  0.00              
ATOM   1671  C   THR   207     -13.112  83.819  18.823  1.00  0.00              
ATOM   1672  O   THR   207     -12.762  82.666  19.057  1.00  0.00              
ATOM   1673  OG1 THR   207     -15.349  83.003  18.091  1.00  0.00           O  
ATOM   1674  CG2 THR   207     -15.478  84.204  16.021  1.00  0.00           C  
ATOM   1675  N   ASN   208     -13.209  84.750  19.774  1.00  0.00              
ATOM   1676  CA  ASN   208     -13.085  84.461  21.164  1.00  0.00              
ATOM   1677  CB  ASN   208     -12.287  85.566  21.882  1.00  0.00              
ATOM   1678  C   ASN   208     -14.505  84.570  21.581  1.00  0.00              
ATOM   1679  O   ASN   208     -15.322  84.995  20.769  1.00  0.00              
ATOM   1680  CG  ASN   208     -12.041  85.227  23.342  1.00  0.00           C  
ATOM   1681  OD1 ASN   208     -12.447  84.178  23.837  1.00  0.00           O  
ATOM   1682  ND2 ASN   208     -11.354  86.157  24.059  1.00  0.00           N  
ATOM   1683  N   HIS   209     -14.858  84.182  22.816  1.00  0.00              
ATOM   1684  CA  HIS   209     -16.236  84.280  23.193  1.00  0.00              
ATOM   1685  CB  HIS   209     -16.486  83.849  24.649  1.00  0.00              
ATOM   1686  C   HIS   209     -16.690  85.682  23.024  1.00  0.00              
ATOM   1687  O   HIS   209     -15.994  86.630  23.378  1.00  0.00              
ATOM   1688  ND1 HIS   209     -19.004  83.461  24.596  1.00  0.00           N  
ATOM   1689  CG  HIS   209     -17.893  84.092  25.107  1.00  0.00           C  
ATOM   1690  NE2 HIS   209     -19.733  84.855  26.168  1.00  0.00           N  
ATOM   1691  CD2 HIS   209     -18.356  84.939  26.067  1.00  0.00           C  
ATOM   1692  CE1 HIS   209     -20.077  83.955  25.265  1.00  0.00           C  
ATOM   1693  N   LEU   210     -17.881  85.833  22.422  1.00  0.00              
ATOM   1694  CA  LEU   210     -18.415  87.126  22.176  1.00  0.00              
ATOM   1695  CB  LEU   210     -19.533  87.140  21.108  1.00  0.00              
ATOM   1696  C   LEU   210     -18.983  87.637  23.433  1.00  0.00              
ATOM   1697  O   LEU   210     -19.463  86.908  24.296  1.00  0.00              
ATOM   1698  CG  LEU   210     -20.779  86.277  21.424  1.00  0.00           C  
ATOM   1699  CD1 LEU   210     -20.396  84.808  21.646  1.00  0.00           C  
ATOM   1700  CD2 LEU   210     -21.666  86.858  22.540  1.00  0.00           C  
ATOM   1701  N   PRO   211     -18.886  88.914  23.519  1.00  0.00              
ATOM   1702  CA  PRO   211     -19.369  89.620  24.652  1.00  0.00              
ATOM   1703  CB  PRO   211     -18.600  90.936  24.700  1.00  0.00              
ATOM   1704  C   PRO   211     -20.833  89.811  24.464  1.00  0.00              
ATOM   1705  O   PRO   211     -21.363  89.440  23.416  1.00  0.00              
ATOM   1706  CD  PRO   211     -17.832  89.638  22.830  1.00  0.00           C  
ATOM   1707  CG  PRO   211     -18.007  91.089  23.292  1.00  0.00           C  
ATOM   1708  N   LEU   212     -21.493  90.388  25.478  1.00  0.00              
ATOM   1709  CA  LEU   212     -22.879  90.695  25.356  1.00  0.00              
ATOM   1710  CB  LEU   212     -23.440  91.508  26.535  1.00  0.00              
ATOM   1711  C   LEU   212     -22.911  91.560  24.146  1.00  0.00              
ATOM   1712  O   LEU   212     -23.800  91.455  23.306  1.00  0.00              
ATOM   1713  CG  LEU   212     -23.460  90.733  27.864  1.00  0.00           C  
ATOM   1714  CD1 LEU   212     -22.037  90.395  28.336  1.00  0.00           C  
ATOM   1715  CD2 LEU   212     -24.284  91.473  28.929  1.00  0.00           C  
ATOM   1716  N   ASN   213     -21.904  92.438  24.015  1.00  0.00              
ATOM   1717  CA  ASN   213     -21.808  93.174  22.797  1.00  0.00              
ATOM   1718  CB  ASN   213     -21.083  94.518  22.970  1.00  0.00              
ATOM   1719  C   ASN   213     -20.956  92.316  21.899  1.00  0.00              
ATOM   1720  O   ASN   213     -19.831  92.689  21.568  1.00  0.00              
ATOM   1721  CG  ASN   213     -21.920  95.382  23.902  1.00  0.00           C  
ATOM   1722  OD1 ASN   213     -21.593  95.541  25.077  1.00  0.00           O  
ATOM   1723  ND2 ASN   213     -23.032  95.956  23.369  1.00  0.00           N  
ATOM   1724  N   GLY   214     -21.520  91.165  21.458  1.00  0.00              
ATOM   1725  CA  GLY   214     -20.929  90.130  20.634  1.00  0.00              
ATOM   1726  C   GLY   214     -21.343  90.458  19.226  1.00  0.00              
ATOM   1727  O   GLY   214     -20.628  91.205  18.569  1.00  0.00              
ATOM   1728  N   PRO   215     -22.404  89.932  18.662  1.00  0.00              
ATOM   1729  CA  PRO   215     -23.032  88.763  19.200  1.00  0.00              
ATOM   1730  CB  PRO   215     -24.532  89.035  19.246  1.00  0.00              
ATOM   1731  C   PRO   215     -22.768  87.531  18.400  1.00  0.00              
ATOM   1732  O   PRO   215     -23.319  87.440  17.306  1.00  0.00              
ATOM   1733  CD  PRO   215     -23.398  90.938  18.334  1.00  0.00           C  
ATOM   1734  CG  PRO   215     -24.640  90.559  19.144  1.00  0.00           C  
ATOM   1735  N   LYS   216     -22.031  86.533  18.906  1.00  0.00              
ATOM   1736  CA  LYS   216     -21.999  85.309  18.162  1.00  0.00              
ATOM   1737  CB  LYS   216     -21.030  84.242  18.688  1.00  0.00              
ATOM   1738  C   LYS   216     -23.337  84.676  18.317  1.00  0.00              
ATOM   1739  O   LYS   216     -23.887  84.081  17.393  1.00  0.00              
ATOM   1740  CG  LYS   216     -19.572  84.432  18.299  1.00  0.00           C  
ATOM   1741  CD  LYS   216     -18.684  83.327  18.865  1.00  0.00           C  
ATOM   1742  CE  LYS   216     -19.170  81.927  18.486  1.00  0.00           C  
ATOM   1743  NZ  LYS   216     -18.129  80.922  18.778  1.00  0.00           N  
ATOM   1744  N   SER   217     -23.876  84.809  19.538  1.00  0.00              
ATOM   1745  CA  SER   217     -25.103  84.221  19.981  1.00  0.00              
ATOM   1746  CB  SER   217     -25.463  84.776  21.378  1.00  0.00              
ATOM   1747  C   SER   217     -26.200  84.610  19.067  1.00  0.00              
ATOM   1748  O   SER   217     -26.896  83.764  18.507  1.00  0.00              
ATOM   1749  OG  SER   217     -25.529  86.191  21.386  1.00  0.00           O  
ATOM   1750  N   GLU   218     -26.369  85.924  18.885  1.00  0.00              
ATOM   1751  CA  GLU   218     -27.386  86.401  18.014  1.00  0.00              
ATOM   1752  CB  GLU   218     -27.574  87.925  18.086  1.00  0.00              
ATOM   1753  C   GLU   218     -26.853  86.075  16.682  1.00  0.00              
ATOM   1754  O   GLU   218     -25.719  85.631  16.570  1.00  0.00              
ATOM   1755  CG  GLU   218     -28.065  88.412  19.451  1.00  0.00           C  
ATOM   1756  CD  GLU   218     -28.053  89.933  19.439  1.00  0.00           C  
ATOM   1757  OE1 GLU   218     -27.798  90.514  18.350  1.00  0.00           O  
ATOM   1758  OE2 GLU   218     -28.298  90.535  20.518  1.00  0.00           O  
ATOM   1759  N   MET   219     -27.677  86.208  15.645  1.00  0.00              
ATOM   1760  CA  MET   219     -27.223  85.924  14.327  1.00  0.00              
ATOM   1761  CB  MET   219     -25.909  86.608  13.950  1.00  0.00              
ATOM   1762  C   MET   219     -27.176  84.456  14.107  1.00  0.00              
ATOM   1763  O   MET   219     -27.828  83.967  13.196  1.00  0.00              
ATOM   1764  CG  MET   219     -26.087  88.125  13.807  1.00  0.00           C  
ATOM   1765  SD  MET   219     -27.121  88.663  12.407  1.00  0.00           S  
ATOM   1766  CE  MET   219     -28.718  88.190  13.128  1.00  0.00           C  
ATOM   1767  N   ILE   220     -26.425  83.721  14.942  1.00  0.00              
ATOM   1768  CA  ILE   220     -26.197  82.307  14.840  1.00  0.00              
ATOM   1769  CB  ILE   220     -25.187  81.831  15.838  1.00  0.00              
ATOM   1770  C   ILE   220     -27.478  81.578  15.077  1.00  0.00              
ATOM   1771  O   ILE   220     -27.666  80.469  14.588  1.00  0.00              
ATOM   1772  CG2 ILE   220     -25.917  81.595  17.155  1.00  0.00           C  
ATOM   1773  CG1 ILE   220     -24.487  80.564  15.360  1.00  0.00           C  
ATOM   1774  CD1 ILE   220     -23.310  80.162  16.242  1.00  0.00           C  
ATOM   1775  N   PHE   221     -28.371  82.180  15.878  1.00  0.00              
ATOM   1776  CA  PHE   221     -29.600  81.590  16.335  1.00  0.00              
ATOM   1777  CB  PHE   221     -30.590  82.664  16.832  1.00  0.00              
ATOM   1778  C   PHE   221     -30.278  80.741  15.295  1.00  0.00              
ATOM   1779  O   PHE   221     -30.494  81.151  14.157  1.00  0.00              
ATOM   1780  CG  PHE   221     -31.805  82.038  17.428  1.00  0.00           C  
ATOM   1781  CD1 PHE   221     -31.773  81.522  18.704  1.00  0.00           C  
ATOM   1782  CD2 PHE   221     -32.985  81.995  16.722  1.00  0.00           C  
ATOM   1783  CE1 PHE   221     -32.896  80.955  19.258  1.00  0.00           C  
ATOM   1784  CE2 PHE   221     -34.111  81.430  17.273  1.00  0.00           C  
ATOM   1785  CZ  PHE   221     -34.069  80.907  18.542  1.00  0.00           C  
ATOM   1786  N   GLN   222     -30.577  79.488  15.703  1.00  0.00              
ATOM   1787  CA  GLN   222     -31.309  78.476  14.980  1.00  0.00              
ATOM   1788  CB  GLN   222     -32.783  78.839  14.736  1.00  0.00              
ATOM   1789  C   GLN   222     -30.715  78.080  13.656  1.00  0.00              
ATOM   1790  O   GLN   222     -31.437  77.548  12.816  1.00  0.00              
ATOM   1791  CG  GLN   222     -33.625  78.812  16.012  1.00  0.00           C  
ATOM   1792  CD  GLN   222     -35.068  79.133  15.645  1.00  0.00           C  
ATOM   1793  OE1 GLN   222     -35.351  80.129  14.981  1.00  0.00           O  
ATOM   1794  NE2 GLN   222     -36.011  78.258  16.086  1.00  0.00           N  
ATOM   1795  N   TYR   223     -29.395  78.241  13.444  1.00  0.00              
ATOM   1796  CA  TYR   223     -28.777  77.857  12.193  1.00  0.00              
ATOM   1797  CB  TYR   223     -27.316  78.298  12.075  1.00  0.00              
ATOM   1798  C   TYR   223     -28.739  76.369  12.073  1.00  0.00              
ATOM   1799  O   TYR   223     -28.521  75.646  13.044  1.00  0.00              
ATOM   1800  CG  TYR   223     -27.272  79.694  11.593  1.00  0.00           C  
ATOM   1801  CD1 TYR   223     -28.246  80.589  11.938  1.00  0.00           C  
ATOM   1802  CD2 TYR   223     -26.218  80.109  10.820  1.00  0.00           C  
ATOM   1803  CE1 TYR   223     -28.164  81.877  11.490  1.00  0.00           C  
ATOM   1804  CE2 TYR   223     -26.131  81.401  10.373  1.00  0.00           C  
ATOM   1805  CZ  TYR   223     -27.112  82.292  10.711  1.00  0.00           C  
ATOM   1806  OH  TYR   223     -27.026  83.623  10.254  1.00  0.00           O  
ATOM   1807  N   PRO   224     -28.996  75.894  10.885  1.00  0.00              
ATOM   1808  CA  PRO   224     -28.878  74.492  10.659  1.00  0.00              
ATOM   1809  CB  PRO   224     -29.416  74.264   9.257  1.00  0.00              
ATOM   1810  C   PRO   224     -27.497  74.015  10.954  1.00  0.00              
ATOM   1811  O   PRO   224     -27.370  73.034  11.677  1.00  0.00              
ATOM   1812  CD  PRO   224     -30.034  76.479  10.050  1.00  0.00           C  
ATOM   1813  CG  PRO   224     -30.513  75.336   9.137  1.00  0.00           C  
ATOM   1814  N   THR   225     -26.437  74.677  10.457  1.00  0.00              
ATOM   1815  CA  THR   225     -25.157  74.179  10.858  1.00  0.00              
ATOM   1816  CB  THR   225     -24.438  73.372   9.812  1.00  0.00              
ATOM   1817  C   THR   225     -24.302  75.346  11.226  1.00  0.00              
ATOM   1818  O   THR   225     -24.309  76.370  10.546  1.00  0.00              
ATOM   1819  OG1 THR   225     -23.433  72.577  10.420  1.00  0.00           O  
ATOM   1820  CG2 THR   225     -23.780  74.321   8.802  1.00  0.00           C  
ATOM   1821  N   ILE   226     -23.568  75.242  12.353  1.00  0.00              
ATOM   1822  CA  ILE   226     -22.652  76.300  12.673  1.00  0.00              
ATOM   1823  CB  ILE   226     -22.886  77.128  13.908  1.00  0.00              
ATOM   1824  C   ILE   226     -21.290  75.733  12.783  1.00  0.00              
ATOM   1825  O   ILE   226     -21.066  74.707  13.426  1.00  0.00              
ATOM   1826  CG2 ILE   226     -24.052  78.077  13.660  1.00  0.00           C  
ATOM   1827  CG1 ILE   226     -22.967  76.272  15.166  1.00  0.00           C  
ATOM   1828  CD1 ILE   226     -24.085  75.252  15.126  1.00  0.00           C  
ATOM   1829  N   VAL   227     -20.346  76.409  12.109  1.00  0.00              
ATOM   1830  CA  VAL   227     -18.981  76.006  12.159  1.00  0.00              
ATOM   1831  CB  VAL   227     -18.293  76.083  10.827  1.00  0.00              
ATOM   1832  C   VAL   227     -18.312  76.980  13.067  1.00  0.00              
ATOM   1833  O   VAL   227     -18.327  78.185  12.816  1.00  0.00              
ATOM   1834  CG1 VAL   227     -16.828  75.635  10.983  1.00  0.00           C  
ATOM   1835  CG2 VAL   227     -19.110  75.263   9.820  1.00  0.00           C  
ATOM   1836  N   ILE   228     -17.728  76.487  14.176  1.00  0.00              
ATOM   1837  CA  ILE   228     -17.067  77.396  15.058  1.00  0.00              
ATOM   1838  CB  ILE   228     -17.845  77.720  16.296  1.00  0.00              
ATOM   1839  C   ILE   228     -15.745  76.814  15.437  1.00  0.00              
ATOM   1840  O   ILE   228     -15.555  75.598  15.492  1.00  0.00              
ATOM   1841  CG2 ILE   228     -16.974  78.576  17.227  1.00  0.00           C  
ATOM   1842  CG1 ILE   228     -19.185  78.383  15.947  1.00  0.00           C  
ATOM   1843  CD1 ILE   228     -20.144  78.467  17.136  1.00  0.00           C  
ATOM   1844  N   GLU   229     -14.780  77.713  15.681  1.00  0.00              
ATOM   1845  CA  GLU   229     -13.437  77.374  16.023  1.00  0.00              
ATOM   1846  CB  GLU   229     -12.529  78.614  15.887  1.00  0.00              
ATOM   1847  C   GLU   229     -13.374  76.820  17.417  1.00  0.00              
ATOM   1848  O   GLU   229     -14.136  77.210  18.301  1.00  0.00              
ATOM   1849  CG  GLU   229     -11.144  78.520  16.518  1.00  0.00           C  
ATOM   1850  CD  GLU   229     -11.111  79.446  17.727  1.00  0.00           C  
ATOM   1851  OE1 GLU   229     -11.019  80.686  17.516  1.00  0.00           O  
ATOM   1852  OE2 GLU   229     -11.176  78.933  18.875  1.00  0.00           O  
ATOM   1853  N   CYS   230     -12.494  75.813  17.610  1.00  0.00              
ATOM   1854  CA  CYS   230     -12.173  75.284  18.905  1.00  0.00              
ATOM   1855  CB  CYS   230     -12.899  74.027  19.300  1.00  0.00              
ATOM   1856  C   CYS   230     -10.716  75.009  18.919  1.00  0.00              
ATOM   1857  O   CYS   230     -10.262  73.876  18.778  1.00  0.00              
ATOM   1858  SG  CYS   230     -14.305  74.519  20.304  1.00  0.00           S  
ATOM   1859  N   SER   231      -9.942  76.084  19.099  1.00  0.00              
ATOM   1860  CA  SER   231      -8.521  76.007  19.041  1.00  0.00              
ATOM   1861  CB  SER   231      -7.848  77.390  19.022  1.00  0.00              
ATOM   1862  C   SER   231      -7.922  75.275  20.189  1.00  0.00              
ATOM   1863  O   SER   231      -7.046  74.434  19.996  1.00  0.00              
ATOM   1864  OG  SER   231      -8.187  78.088  17.833  1.00  0.00           O  
ATOM   1865  N   PHE   232      -8.293  75.654  21.424  1.00  0.00              
ATOM   1866  CA  PHE   232      -7.600  75.054  22.520  1.00  0.00              
ATOM   1867  CB  PHE   232      -7.576  75.936  23.775  1.00  0.00              
ATOM   1868  C   PHE   232      -7.974  73.668  22.850  1.00  0.00              
ATOM   1869  O   PHE   232      -7.128  72.797  22.774  1.00  0.00              
ATOM   1870  CG  PHE   232      -6.525  76.959  23.489  1.00  0.00           C  
ATOM   1871  CD1 PHE   232      -6.832  78.148  22.872  1.00  0.00           C  
ATOM   1872  CD2 PHE   232      -5.213  76.710  23.824  1.00  0.00           C  
ATOM   1873  CE1 PHE   232      -5.850  79.075  22.608  1.00  0.00           C  
ATOM   1874  CE2 PHE   232      -4.227  77.632  23.563  1.00  0.00           C  
ATOM   1875  CZ  PHE   232      -4.546  78.820  22.954  1.00  0.00           C  
ATOM   1876  N   LEU   233      -9.231  73.421  23.232  1.00  0.00              
ATOM   1877  CA  LEU   233      -9.753  72.113  23.478  1.00  0.00              
ATOM   1878  CB  LEU   233      -9.405  71.172  22.338  1.00  0.00              
ATOM   1879  C   LEU   233      -9.208  71.523  24.731  1.00  0.00              
ATOM   1880  O   LEU   233      -9.930  70.879  25.490  1.00  0.00              
ATOM   1881  CG  LEU   233      -9.823  71.743  20.987  1.00  0.00           C  
ATOM   1882  CD1 LEU   233     -10.995  72.733  21.141  1.00  0.00           C  
ATOM   1883  CD2 LEU   233      -8.617  72.222  20.197  1.00  0.00           C  
ATOM   1884  N   GLU   234      -7.946  71.848  25.037  1.00  0.00              
ATOM   1885  CA  GLU   234      -7.244  71.212  26.088  1.00  0.00              
ATOM   1886  CB  GLU   234      -5.762  71.585  26.185  1.00  0.00              
ATOM   1887  C   GLU   234      -7.918  71.548  27.329  1.00  0.00              
ATOM   1888  O   GLU   234      -8.727  72.482  27.377  1.00  0.00              
ATOM   1889  CG  GLU   234      -4.980  70.678  27.131  1.00  0.00           C  
ATOM   1890  CD  GLU   234      -3.528  70.732  26.689  1.00  0.00           C  
ATOM   1891  OE1 GLU   234      -3.262  70.313  25.530  1.00  0.00           O  
ATOM   1892  OE2 GLU   234      -2.670  71.190  27.490  1.00  0.00           O  
ATOM   1893  N   LYS   235      -7.593  70.724  28.340  1.00  0.00              
ATOM   1894  CA  LYS   235      -8.262  70.827  29.579  1.00  0.00              
ATOM   1895  CB  LYS   235      -7.771  69.825  30.648  1.00  0.00              
ATOM   1896  C   LYS   235      -8.053  72.201  30.021  1.00  0.00              
ATOM   1897  O   LYS   235      -6.917  72.669  30.093  1.00  0.00              
ATOM   1898  CG  LYS   235      -6.277  69.876  30.998  1.00  0.00           C  
ATOM   1899  CD  LYS   235      -5.875  70.982  31.976  1.00  0.00           C  
ATOM   1900  CE  LYS   235      -4.379  71.000  32.299  1.00  0.00           C  
ATOM   1901  NZ  LYS   235      -4.079  72.096  33.247  1.00  0.00           N  
ATOM   1902  N   GLU   236      -9.203  72.816  30.337  1.00  0.00              
ATOM   1903  CA  GLU   236      -9.434  74.187  30.643  1.00  0.00              
ATOM   1904  CB  GLU   236      -9.899  74.417  32.087  1.00  0.00              
ATOM   1905  C   GLU   236      -8.215  74.996  30.389  1.00  0.00              
ATOM   1906  O   GLU   236      -7.563  75.490  31.308  1.00  0.00              
ATOM   1907  CG  GLU   236     -10.208  75.882  32.386  1.00  0.00           C  
ATOM   1908  CD  GLU   236     -10.862  75.943  33.757  1.00  0.00           C  
ATOM   1909  OE1 GLU   236     -11.255  74.861  34.268  1.00  0.00           O  
ATOM   1910  OE2 GLU   236     -10.980  77.069  34.309  1.00  0.00           O  
ATOM   1911  N   ASP   237      -7.868  75.100  29.090  1.00  0.00              
ATOM   1912  CA  ASP   237      -6.787  75.937  28.691  1.00  0.00              
ATOM   1913  CB  ASP   237      -5.911  75.323  27.583  1.00  0.00              
ATOM   1914  C   ASP   237      -7.449  77.198  28.256  1.00  0.00              
ATOM   1915  O   ASP   237      -7.062  77.843  27.283  1.00  0.00              
ATOM   1916  CG  ASP   237      -6.786  74.898  26.421  1.00  0.00           C  
ATOM   1917  OD1 ASP   237      -8.013  75.176  26.464  1.00  0.00           O  
ATOM   1918  OD2 ASP   237      -6.234  74.264  25.483  1.00  0.00           O  
ATOM   1919  N   LEU   238      -8.471  77.578  29.051  1.00  0.00              
ATOM   1920  CA  LEU   238      -9.301  78.729  28.843  1.00  0.00              
ATOM   1921  CB  LEU   238     -10.464  78.848  29.844  1.00  0.00              
ATOM   1922  C   LEU   238      -8.481  79.967  28.961  1.00  0.00              
ATOM   1923  O   LEU   238      -8.738  80.950  28.272  1.00  0.00              
ATOM   1924  CG  LEU   238     -11.589  77.827  29.605  1.00  0.00           C  
ATOM   1925  CD1 LEU   238     -12.726  77.985  30.627  1.00  0.00           C  
ATOM   1926  CD2 LEU   238     -12.088  77.904  28.155  1.00  0.00           C  
ATOM   1927  N   HIS   239      -7.488  79.977  29.862  1.00  0.00              
ATOM   1928  CA  HIS   239      -6.707  81.169  30.001  1.00  0.00              
ATOM   1929  CB  HIS   239      -5.671  81.087  31.134  1.00  0.00              
ATOM   1930  C   HIS   239      -5.980  81.427  28.717  1.00  0.00              
ATOM   1931  O   HIS   239      -5.941  82.559  28.238  1.00  0.00              
ATOM   1932  ND1 HIS   239      -6.752  82.207  33.140  1.00  0.00           N  
ATOM   1933  CG  HIS   239      -6.308  81.076  32.493  1.00  0.00           C  
ATOM   1934  NE2 HIS   239      -7.183  80.494  34.490  1.00  0.00           N  
ATOM   1935  CD2 HIS   239      -6.579  80.038  33.332  1.00  0.00           C  
ATOM   1936  CE1 HIS   239      -7.266  81.802  34.329  1.00  0.00           C  
ATOM   1937  N   HIS   240      -5.400  80.372  28.112  1.00  0.00              
ATOM   1938  CA  HIS   240      -4.623  80.536  26.916  1.00  0.00              
ATOM   1939  CB  HIS   240      -4.074  79.202  26.383  1.00  0.00              
ATOM   1940  C   HIS   240      -5.516  81.054  25.832  1.00  0.00              
ATOM   1941  O   HIS   240      -5.197  82.031  25.156  1.00  0.00              
ATOM   1942  ND1 HIS   240      -3.926  77.555  28.303  1.00  0.00           N  
ATOM   1943  CG  HIS   240      -3.319  78.390  27.392  1.00  0.00           C  
ATOM   1944  NE2 HIS   240      -1.737  77.385  28.647  1.00  0.00           N  
ATOM   1945  CD2 HIS   240      -1.982  78.275  27.616  1.00  0.00           C  
ATOM   1946  CE1 HIS   240      -2.935  76.979  29.027  1.00  0.00           C  
ATOM   1947  N   ALA   241      -6.686  80.411  25.664  1.00  0.00              
ATOM   1948  CA  ALA   241      -7.583  80.739  24.597  1.00  0.00              
ATOM   1949  CB  ALA   241      -8.830  79.840  24.575  1.00  0.00              
ATOM   1950  C   ALA   241      -8.062  82.156  24.732  1.00  0.00              
ATOM   1951  O   ALA   241      -8.144  82.887  23.746  1.00  0.00              
ATOM   1952  N   LYS   242      -8.377  82.588  25.965  1.00  0.00              
ATOM   1953  CA  LYS   242      -8.948  83.888  26.184  1.00  0.00              
ATOM   1954  CB  LYS   242      -9.267  84.144  27.668  1.00  0.00              
ATOM   1955  C   LYS   242      -7.992  84.947  25.727  1.00  0.00              
ATOM   1956  O   LYS   242      -8.386  85.926  25.093  1.00  0.00              
ATOM   1957  CG  LYS   242     -10.266  85.280  27.900  1.00  0.00           C  
ATOM   1958  CD  LYS   242      -9.811  86.637  27.361  1.00  0.00           C  
ATOM   1959  CE  LYS   242     -10.837  87.753  27.574  1.00  0.00           C  
ATOM   1960  NZ  LYS   242     -12.005  87.547  26.688  1.00  0.00           N  
ATOM   1961  N   LYS   243      -6.701  84.779  26.048  1.00  0.00              
ATOM   1962  CA  LYS   243      -5.716  85.763  25.710  1.00  0.00              
ATOM   1963  CB  LYS   243      -4.350  85.434  26.339  1.00  0.00              
ATOM   1964  C   LYS   243      -5.540  85.834  24.221  1.00  0.00              
ATOM   1965  O   LYS   243      -5.436  86.913  23.639  1.00  0.00              
ATOM   1966  CG  LYS   243      -3.347  86.587  26.318  1.00  0.00           C  
ATOM   1967  CD  LYS   243      -2.940  87.046  24.917  1.00  0.00           C  
ATOM   1968  CE  LYS   243      -1.937  88.200  24.928  1.00  0.00           C  
ATOM   1969  NZ  LYS   243      -1.589  88.583  23.542  1.00  0.00           N  
ATOM   1970  N   LYS   244      -5.499  84.649  23.589  1.00  0.00              
ATOM   1971  CA  LYS   244      -5.278  84.407  22.191  1.00  0.00              
ATOM   1972  CB  LYS   244      -5.038  82.918  21.890  1.00  0.00              
ATOM   1973  C   LYS   244      -6.468  84.841  21.388  1.00  0.00              
ATOM   1974  O   LYS   244      -6.377  84.949  20.167  1.00  0.00              
ATOM   1975  CG  LYS   244      -3.867  82.319  22.675  1.00  0.00           C  
ATOM   1976  CD  LYS   244      -2.519  82.991  22.412  1.00  0.00           C  
ATOM   1977  CE  LYS   244      -1.394  82.461  23.302  1.00  0.00           C  
ATOM   1978  NZ  LYS   244      -1.652  82.827  24.713  1.00  0.00           N  
ATOM   1979  N   ASN   245      -7.619  85.054  22.058  1.00  0.00              
ATOM   1980  CA  ASN   245      -8.887  85.367  21.457  1.00  0.00              
ATOM   1981  CB  ASN   245      -9.050  86.797  20.879  1.00  0.00              
ATOM   1982  C   ASN   245      -9.348  84.280  20.538  1.00  0.00              
ATOM   1983  O   ASN   245      -9.638  84.494  19.360  1.00  0.00              
ATOM   1984  CG  ASN   245      -7.968  87.152  19.879  1.00  0.00           C  
ATOM   1985  OD1 ASN   245      -7.856  86.537  18.822  1.00  0.00           O  
ATOM   1986  ND2 ASN   245      -7.146  88.180  20.221  1.00  0.00           N  
ATOM   1987  N   HIS   246      -9.399  83.058  21.120  1.00  0.00              
ATOM   1988  CA  HIS   246      -9.924  81.864  20.524  1.00  0.00              
ATOM   1989  CB  HIS   246      -8.851  80.827  20.158  1.00  0.00              
ATOM   1990  C   HIS   246     -10.827  81.245  21.558  1.00  0.00              
ATOM   1991  O   HIS   246     -10.903  81.729  22.687  1.00  0.00              
ATOM   1992  ND1 HIS   246      -8.282  81.313  17.732  1.00  0.00           N  
ATOM   1993  CG  HIS   246      -7.940  81.302  19.065  1.00  0.00           C  
ATOM   1994  NE2 HIS   246      -6.210  82.108  17.861  1.00  0.00           N  
ATOM   1995  CD2 HIS   246      -6.672  81.791  19.126  1.00  0.00           C  
ATOM   1996  CE1 HIS   246      -7.212  81.804  17.057  1.00  0.00           C  
ATOM   1997  N   ILE   247     -11.560  80.167  21.201  1.00  0.00              
ATOM   1998  CA  ILE   247     -12.438  79.537  22.156  1.00  0.00              
ATOM   1999  CB  ILE   247     -13.919  79.537  21.843  1.00  0.00              
ATOM   2000  C   ILE   247     -12.026  78.112  22.388  1.00  0.00              
ATOM   2001  O   ILE   247     -11.302  77.507  21.602  1.00  0.00              
ATOM   2002  CG2 ILE   247     -14.454  80.961  22.011  1.00  0.00           C  
ATOM   2003  CG1 ILE   247     -14.246  78.908  20.484  1.00  0.00           C  
ATOM   2004  CD1 ILE   247     -13.853  79.787  19.303  1.00  0.00           C  
ATOM   2005  N   HIS   248     -12.436  77.587  23.560  1.00  0.00              
ATOM   2006  CA  HIS   248     -12.224  76.246  24.035  1.00  0.00              
ATOM   2007  CB  HIS   248     -12.167  76.236  25.575  1.00  0.00              
ATOM   2008  C   HIS   248     -13.367  75.397  23.560  1.00  0.00              
ATOM   2009  O   HIS   248     -14.392  75.918  23.123  1.00  0.00              
ATOM   2010  ND1 HIS   248     -11.252  73.868  25.888  1.00  0.00           N  
ATOM   2011  CG  HIS   248     -12.082  74.902  26.252  1.00  0.00           C  
ATOM   2012  NE2 HIS   248     -12.357  73.187  27.693  1.00  0.00           N  
ATOM   2013  CD2 HIS   248     -12.751  74.468  27.355  1.00  0.00           C  
ATOM   2014  CE1 HIS   248     -11.458  72.868  26.783  1.00  0.00           C  
ATOM   2015  N   TRP   249     -13.227  74.052  23.611  1.00  0.00              
ATOM   2016  CA  TRP   249     -14.325  73.260  23.106  1.00  0.00              
ATOM   2017  CB  TRP   249     -14.395  71.798  23.429  1.00  0.00              
ATOM   2018  C   TRP   249     -15.528  73.547  23.897  1.00  0.00              
ATOM   2019  O   TRP   249     -16.628  73.672  23.363  1.00  0.00              
ATOM   2020  CG  TRP   249     -13.421  71.014  22.711  1.00  0.00           C  
ATOM   2021  CD2 TRP   249     -13.316  70.917  21.289  1.00  0.00           C  
ATOM   2022  CD1 TRP   249     -12.433  70.285  23.246  1.00  0.00           C  
ATOM   2023  NE1 TRP   249     -11.731  69.732  22.246  1.00  0.00           N  
ATOM   2024  CE2 TRP   249     -12.252  70.095  21.030  1.00  0.00           C  
ATOM   2025  CE3 TRP   249     -14.006  71.500  20.286  1.00  0.00           C  
ATOM   2026  CZ2 TRP   249     -11.856  69.834  19.749  1.00  0.00           C  
ATOM   2027  CZ3 TRP   249     -13.664  71.200  18.993  1.00  0.00           C  
ATOM   2028  CH2 TRP   249     -12.605  70.375  18.736  1.00  0.00           C  
ATOM   2029  N   ASP   250     -15.349  73.552  25.222  1.00  0.00              
ATOM   2030  CA  ASP   250     -16.506  73.725  26.021  1.00  0.00              
ATOM   2031  CB  ASP   250     -16.256  73.584  27.533  1.00  0.00              
ATOM   2032  C   ASP   250     -17.075  75.066  25.725  1.00  0.00              
ATOM   2033  O   ASP   250     -18.283  75.210  25.680  1.00  0.00              
ATOM   2034  CG  ASP   250     -16.131  72.094  27.845  1.00  0.00           C  
ATOM   2035  OD1 ASP   250     -16.570  71.272  26.998  1.00  0.00           O  
ATOM   2036  OD2 ASP   250     -15.601  71.760  28.938  1.00  0.00           O  
ATOM   2037  N   ASN   251     -16.266  76.106  25.485  1.00  0.00              
ATOM   2038  CA  ASN   251     -16.933  77.358  25.222  1.00  0.00              
ATOM   2039  CB  ASN   251     -15.984  78.555  25.086  1.00  0.00              
ATOM   2040  C   ASN   251     -17.751  77.263  23.975  1.00  0.00              
ATOM   2041  O   ASN   251     -18.857  77.797  23.896  1.00  0.00              
ATOM   2042  CG  ASN   251     -15.666  79.020  26.497  1.00  0.00           C  
ATOM   2043  OD1 ASN   251     -16.489  78.887  27.402  1.00  0.00           O  
ATOM   2044  ND2 ASN   251     -14.449  79.593  26.691  1.00  0.00           N  
ATOM   2045  N   LEU   252     -17.226  76.564  22.965  1.00  0.00              
ATOM   2046  CA  LEU   252     -17.924  76.453  21.723  1.00  0.00              
ATOM   2047  CB  LEU   252     -17.008  75.844  20.687  1.00  0.00              
ATOM   2048  C   LEU   252     -19.193  75.676  21.875  1.00  0.00              
ATOM   2049  O   LEU   252     -20.219  76.029  21.291  1.00  0.00              
ATOM   2050  CG  LEU   252     -17.594  75.654  19.308  1.00  0.00           C  
ATOM   2051  CD1 LEU   252     -18.552  76.803  18.978  1.00  0.00           C  
ATOM   2052  CD2 LEU   252     -16.404  75.582  18.330  1.00  0.00           C  
ATOM   2053  N   TYR   253     -19.173  74.587  22.660  1.00  0.00              
ATOM   2054  CA  TYR   253     -20.388  73.833  22.761  1.00  0.00              
ATOM   2055  CB  TYR   253     -20.239  72.479  23.398  1.00  0.00              
ATOM   2056  C   TYR   253     -21.472  74.599  23.416  1.00  0.00              
ATOM   2057  O   TYR   253     -22.585  74.636  22.893  1.00  0.00              
ATOM   2058  CG  TYR   253     -19.845  71.897  22.137  1.00  0.00           C  
ATOM   2059  CD1 TYR   253     -18.565  72.029  21.688  1.00  0.00           C  
ATOM   2060  CD2 TYR   253     -20.814  71.298  21.394  1.00  0.00           C  
ATOM   2061  CE1 TYR   253     -18.251  71.524  20.472  1.00  0.00           C  
ATOM   2062  CE2 TYR   253     -20.475  70.795  20.185  1.00  0.00           C  
ATOM   2063  CZ  TYR   253     -19.205  70.916  19.725  1.00  0.00           C  
ATOM   2064  OH  TYR   253     -18.879  70.378  18.476  1.00  0.00           O  
ATOM   2065  N   PRO   254     -21.203  75.203  24.531  1.00  0.00              
ATOM   2066  CA  PRO   254     -22.221  76.057  25.015  1.00  0.00              
ATOM   2067  CB  PRO   254     -21.752  76.519  26.391  1.00  0.00              
ATOM   2068  C   PRO   254     -22.682  77.114  24.065  1.00  0.00              
ATOM   2069  O   PRO   254     -23.869  77.432  24.093  1.00  0.00              
ATOM   2070  CD  PRO   254     -20.893  74.358  25.666  1.00  0.00           C  
ATOM   2071  CG  PRO   254     -20.845  75.355  26.846  1.00  0.00           C  
ATOM   2072  N   ILE   255     -21.814  77.675  23.207  1.00  0.00              
ATOM   2073  CA  ILE   255     -22.355  78.620  22.274  1.00  0.00              
ATOM   2074  CB  ILE   255     -21.330  79.273  21.381  1.00  0.00              
ATOM   2075  C   ILE   255     -23.349  77.920  21.404  1.00  0.00              
ATOM   2076  O   ILE   255     -24.436  78.435  21.144  1.00  0.00              
ATOM   2077  CG2 ILE   255     -22.013  79.597  20.044  1.00  0.00           C  
ATOM   2078  CG1 ILE   255     -20.685  80.507  22.046  1.00  0.00           C  
ATOM   2079  CD1 ILE   255     -19.871  80.257  23.307  1.00  0.00           C  
ATOM   2080  N   ILE   256     -23.007  76.703  20.952  1.00  0.00              
ATOM   2081  CA  ILE   256     -23.849  75.992  20.038  1.00  0.00              
ATOM   2082  CB  ILE   256     -23.142  74.743  19.554  1.00  0.00              
ATOM   2083  C   ILE   256     -25.152  75.704  20.745  1.00  0.00              
ATOM   2084  O   ILE   256     -26.230  75.867  20.170  1.00  0.00              
ATOM   2085  CG2 ILE   256     -23.444  73.585  20.511  1.00  0.00           C  
ATOM   2086  CG1 ILE   256     -23.518  74.383  18.118  1.00  0.00           C  
ATOM   2087  CD1 ILE   256     -24.954  73.926  17.958  1.00  0.00           C  
ATOM   2088  N   SER   257     -25.074  75.307  22.036  1.00  0.00              
ATOM   2089  CA  SER   257     -26.219  74.967  22.840  1.00  0.00              
ATOM   2090  CB  SER   257     -25.829  74.532  24.264  1.00  0.00              
ATOM   2091  C   SER   257     -27.101  76.160  22.991  1.00  0.00              
ATOM   2092  O   SER   257     -28.309  76.089  22.772  1.00  0.00              
ATOM   2093  OG  SER   257     -24.996  73.385  24.223  1.00  0.00           O  
ATOM   2094  N   LEU   258     -26.498  77.310  23.331  1.00  0.00              
ATOM   2095  CA  LEU   258     -27.266  78.487  23.578  1.00  0.00              
ATOM   2096  CB  LEU   258     -26.423  79.734  23.916  1.00  0.00              
ATOM   2097  C   LEU   258     -28.052  78.849  22.373  1.00  0.00              
ATOM   2098  O   LEU   258     -29.191  79.296  22.500  1.00  0.00              
ATOM   2099  CG  LEU   258     -26.047  79.934  25.398  1.00  0.00           C  
ATOM   2100  CD1 LEU   258     -27.281  80.346  26.213  1.00  0.00           C  
ATOM   2101  CD2 LEU   258     -25.330  78.725  26.008  1.00  0.00           C  
ATOM   2102  N   TYR   259     -27.489  78.696  21.162  1.00  0.00              
ATOM   2103  CA  TYR   259     -28.294  79.232  20.111  1.00  0.00              
ATOM   2104  CB  TYR   259     -27.468  80.120  19.173  1.00  0.00              
ATOM   2105  C   TYR   259     -28.795  78.102  19.310  1.00  0.00              
ATOM   2106  O   TYR   259     -28.567  78.105  18.105  1.00  0.00              
ATOM   2107  CG  TYR   259     -26.522  80.783  20.110  1.00  0.00           C  
ATOM   2108  CD1 TYR   259     -26.985  81.449  21.221  1.00  0.00           C  
ATOM   2109  CD2 TYR   259     -25.166  80.745  19.872  1.00  0.00           C  
ATOM   2110  CE1 TYR   259     -26.106  82.034  22.093  1.00  0.00           C  
ATOM   2111  CE2 TYR   259     -24.283  81.338  20.740  1.00  0.00           C  
ATOM   2112  CZ  TYR   259     -24.752  81.975  21.860  1.00  0.00           C  
ATOM   2113  OH  TYR   259     -23.854  82.586  22.759  1.00  0.00           O  
ATOM   2114  N   PRO   260     -29.631  77.299  19.932  1.00  0.00              
ATOM   2115  CA  PRO   260     -29.944  75.958  19.491  1.00  0.00              
ATOM   2116  CB  PRO   260     -31.303  75.603  20.091  1.00  0.00              
ATOM   2117  C   PRO   260     -29.861  75.747  18.021  1.00  0.00              
ATOM   2118  O   PRO   260     -30.772  76.099  17.274  1.00  0.00              
ATOM   2119  CD  PRO   260     -30.761  77.895  20.626  1.00  0.00           C  
ATOM   2120  CG  PRO   260     -31.954  76.970  20.341  1.00  0.00           C  
ATOM   2121  N   GLU   261     -28.730  75.141  17.624  1.00  0.00              
ATOM   2122  CA  GLU   261     -28.358  74.880  16.272  1.00  0.00              
ATOM   2123  CB  GLU   261     -26.871  75.082  16.053  1.00  0.00              
ATOM   2124  C   GLU   261     -28.524  73.422  16.100  1.00  0.00              
ATOM   2125  O   GLU   261     -28.342  72.663  17.049  1.00  0.00              
ATOM   2126  CG  GLU   261     -26.383  76.438  16.519  1.00  0.00           C  
ATOM   2127  CD  GLU   261     -26.377  77.303  15.293  1.00  0.00           C  
ATOM   2128  OE1 GLU   261     -26.421  76.753  14.161  1.00  0.00           O  
ATOM   2129  OE2 GLU   261     -26.316  78.540  15.482  1.00  0.00           O  
ATOM   2130  N   THR   262     -28.883  72.972  14.889  1.00  0.00              
ATOM   2131  CA  THR   262     -29.048  71.562  14.845  1.00  0.00              
ATOM   2132  CB  THR   262     -29.770  71.021  13.638  1.00  0.00              
ATOM   2133  C   THR   262     -27.733  70.882  15.013  1.00  0.00              
ATOM   2134  O   THR   262     -27.612  70.003  15.862  1.00  0.00              
ATOM   2135  OG1 THR   262     -30.303  69.747  13.959  1.00  0.00           O  
ATOM   2136  CG2 THR   262     -28.810  70.853  12.456  1.00  0.00           C  
ATOM   2137  N   LYS   263     -26.694  71.316  14.265  1.00  0.00              
ATOM   2138  CA  LYS   263     -25.445  70.599  14.318  1.00  0.00              
ATOM   2139  CB  LYS   263     -25.144  69.785  13.045  1.00  0.00              
ATOM   2140  C   LYS   263     -24.318  71.550  14.515  1.00  0.00              
ATOM   2141  O   LYS   263     -24.388  72.716  14.135  1.00  0.00              
ATOM   2142  CG  LYS   263     -23.820  69.021  13.103  1.00  0.00           C  
ATOM   2143  CD  LYS   263     -23.712  67.912  12.058  1.00  0.00           C  
ATOM   2144  CE  LYS   263     -24.617  66.729  12.390  1.00  0.00           C  
ATOM   2145  NZ  LYS   263     -24.255  66.192  13.716  1.00  0.00           N  
ATOM   2146  N   PHE   264     -23.237  71.055  15.147  1.00  0.00              
ATOM   2147  CA  PHE   264     -22.102  71.889  15.354  1.00  0.00              
ATOM   2148  CB  PHE   264     -21.882  72.238  16.827  1.00  0.00              
ATOM   2149  C   PHE   264     -20.891  71.199  14.808  1.00  0.00              
ATOM   2150  O   PHE   264     -20.747  69.979  14.912  1.00  0.00              
ATOM   2151  CG  PHE   264     -20.751  73.175  16.787  1.00  0.00           C  
ATOM   2152  CD1 PHE   264     -20.964  74.453  16.331  1.00  0.00           C  
ATOM   2153  CD2 PHE   264     -19.507  72.775  17.203  1.00  0.00           C  
ATOM   2154  CE1 PHE   264     -19.934  75.350  16.266  1.00  0.00           C  
ATOM   2155  CE2 PHE   264     -18.476  73.669  17.142  1.00  0.00           C  
ATOM   2156  CZ  PHE   264     -18.700  74.936  16.671  1.00  0.00           C  
ATOM   2157  N   VAL   265     -20.003  71.979  14.156  1.00  0.00              
ATOM   2158  CA  VAL   265     -18.788  71.410  13.657  1.00  0.00              
ATOM   2159  CB  VAL   265     -18.646  71.433  12.185  1.00  0.00              
ATOM   2160  C   VAL   265     -17.651  72.235  14.168  1.00  0.00              
ATOM   2161  O   VAL   265     -17.675  73.461  14.066  1.00  0.00              
ATOM   2162  CG1 VAL   265     -17.281  70.798  11.984  1.00  0.00           C  
ATOM   2163  CG2 VAL   265     -19.819  70.715  11.489  1.00  0.00           C  
ATOM   2164  N   LEU   266     -16.599  71.593  14.721  1.00  0.00              
ATOM   2165  CA  LEU   266     -15.543  72.449  15.183  1.00  0.00              
ATOM   2166  CB  LEU   266     -15.001  72.199  16.567  1.00  0.00              
ATOM   2167  C   LEU   266     -14.371  72.296  14.294  1.00  0.00              
ATOM   2168  O   LEU   266     -14.156  71.243  13.696  1.00  0.00              
ATOM   2169  CG  LEU   266     -16.179  71.886  17.438  1.00  0.00           C  
ATOM   2170  CD1 LEU   266     -16.350  70.376  17.423  1.00  0.00           C  
ATOM   2171  CD2 LEU   266     -16.201  72.677  18.740  1.00  0.00           C  
ATOM   2172  N   THR   267     -13.569  73.370  14.204  1.00  0.00              
ATOM   2173  CA  THR   267     -12.455  73.343  13.310  1.00  0.00              
ATOM   2174  CB  THR   267     -12.863  73.900  11.971  1.00  0.00              
ATOM   2175  C   THR   267     -11.392  74.217  13.918  1.00  0.00              
ATOM   2176  O   THR   267     -11.490  74.607  15.082  1.00  0.00              
ATOM   2177  OG1 THR   267     -14.047  73.248  11.546  1.00  0.00           O  
ATOM   2178  CG2 THR   267     -11.784  73.621  10.914  1.00  0.00           C  
ATOM   2179  N   HIS   268     -10.343  74.542  13.132  1.00  0.00              
ATOM   2180  CA  HIS   268      -9.273  75.387  13.577  1.00  0.00              
ATOM   2181  CB  HIS   268      -9.766  76.821  13.889  1.00  0.00              
ATOM   2182  C   HIS   268      -8.704  74.763  14.816  1.00  0.00              
ATOM   2183  O   HIS   268      -8.604  75.395  15.864  1.00  0.00              
ATOM   2184  ND1 HIS   268      -7.872  78.128  15.002  1.00  0.00           N  
ATOM   2185  CG  HIS   268      -8.710  77.895  13.934  1.00  0.00           C  
ATOM   2186  NE2 HIS   268      -7.365  79.649  13.459  1.00  0.00           N  
ATOM   2187  CD2 HIS   268      -8.386  78.835  13.001  1.00  0.00           C  
ATOM   2188  CE1 HIS   268      -7.090  79.186  14.665  1.00  0.00           C  
ATOM   2189  N   PHE   269      -8.342  73.469  14.721  1.00  0.00              
ATOM   2190  CA  PHE   269      -7.775  72.725  15.817  1.00  0.00              
ATOM   2191  CB  PHE   269      -7.906  71.205  15.619  1.00  0.00              
ATOM   2192  C   PHE   269      -6.303  72.993  15.868  1.00  0.00              
ATOM   2193  O   PHE   269      -5.635  73.097  14.842  1.00  0.00              
ATOM   2194  CG  PHE   269      -9.331  70.783  15.727  1.00  0.00           C  
ATOM   2195  CD1 PHE   269     -10.325  71.419  15.023  1.00  0.00           C  
ATOM   2196  CD2 PHE   269      -9.662  69.691  16.488  1.00  0.00           C  
ATOM   2197  CE1 PHE   269     -11.633  71.007  15.115  1.00  0.00           C  
ATOM   2198  CE2 PHE   269     -10.964  69.271  16.578  1.00  0.00           C  
ATOM   2199  CZ  PHE   269     -11.958  69.930  15.897  1.00  0.00           C  
ATOM   2200  N   SER   270      -5.745  73.094  17.087  1.00  0.00              
ATOM   2201  CA  SER   270      -4.339  73.342  17.195  1.00  0.00              
ATOM   2202  CB  SER   270      -3.907  73.814  18.589  1.00  0.00              
ATOM   2203  C   SER   270      -3.590  72.090  16.878  1.00  0.00              
ATOM   2204  O   SER   270      -4.034  70.978  17.159  1.00  0.00              
ATOM   2205  OG  SER   270      -4.150  72.784  19.533  1.00  0.00           O  
ATOM   2206  N   LYS   271      -2.377  72.280  16.334  1.00  0.00              
ATOM   2207  CA  LYS   271      -1.535  71.231  15.842  1.00  0.00              
ATOM   2208  CB  LYS   271      -0.259  71.757  15.149  1.00  0.00              
ATOM   2209  C   LYS   271      -1.145  70.305  16.944  1.00  0.00              
ATOM   2210  O   LYS   271      -0.821  69.146  16.693  1.00  0.00              
ATOM   2211  CG  LYS   271       0.734  72.495  16.053  1.00  0.00           C  
ATOM   2212  CD  LYS   271       2.067  72.821  15.363  1.00  0.00           C  
ATOM   2213  CE  LYS   271       3.033  71.637  15.244  1.00  0.00           C  
ATOM   2214  NZ  LYS   271       4.270  72.048  14.540  1.00  0.00           N  
ATOM   2215  N   LYS   272      -1.155  70.787  18.196  1.00  0.00              
ATOM   2216  CA  LYS   272      -0.715  69.955  19.277  1.00  0.00              
ATOM   2217  CB  LYS   272      -0.574  70.634  20.659  1.00  0.00              
ATOM   2218  C   LYS   272      -1.544  68.720  19.415  1.00  0.00              
ATOM   2219  O   LYS   272      -1.070  67.725  19.959  1.00  0.00              
ATOM   2220  CG  LYS   272      -1.623  71.670  21.057  1.00  0.00           C  
ATOM   2221  CD  LYS   272      -1.478  72.990  20.299  1.00  0.00           C  
ATOM   2222  CE  LYS   272      -2.202  74.159  20.972  1.00  0.00           C  
ATOM   2223  NZ  LYS   272      -2.005  75.397  20.187  1.00  0.00           N  
ATOM   2224  N   TYR   273      -2.812  68.727  18.980  1.00  0.00              
ATOM   2225  CA  TYR   273      -3.552  67.511  19.146  1.00  0.00              
ATOM   2226  CB  TYR   273      -5.011  67.767  19.517  1.00  0.00              
ATOM   2227  C   TYR   273      -3.529  66.805  17.828  1.00  0.00              
ATOM   2228  O   TYR   273      -3.639  67.434  16.779  1.00  0.00              
ATOM   2229  CG  TYR   273      -4.941  68.794  20.588  1.00  0.00           C  
ATOM   2230  CD1 TYR   273      -4.177  68.606  21.719  1.00  0.00           C  
ATOM   2231  CD2 TYR   273      -5.698  69.932  20.481  1.00  0.00           C  
ATOM   2232  CE1 TYR   273      -4.136  69.565  22.704  1.00  0.00           C  
ATOM   2233  CE2 TYR   273      -5.661  70.890  21.460  1.00  0.00           C  
ATOM   2234  CZ  TYR   273      -4.878  70.713  22.570  1.00  0.00           C  
ATOM   2235  OH  TYR   273      -4.849  71.710  23.564  1.00  0.00           O  
ATOM   2236  N   THR   274      -3.313  65.476  17.825  1.00  0.00              
ATOM   2237  CA  THR   274      -3.317  64.828  16.544  1.00  0.00              
ATOM   2238  CB  THR   274      -1.948  64.574  15.982  1.00  0.00              
ATOM   2239  C   THR   274      -3.941  63.494  16.678  1.00  0.00              
ATOM   2240  O   THR   274      -3.766  62.844  17.704  1.00  0.00              
ATOM   2241  OG1 THR   274      -1.222  63.702  16.835  1.00  0.00           O  
ATOM   2242  CG2 THR   274      -1.207  65.912  15.834  1.00  0.00           C  
ATOM   2243  N   TRP   275      -4.721  63.068  15.659  1.00  0.00              
ATOM   2244  CA  TRP   275      -5.152  61.708  15.665  1.00  0.00              
ATOM   2245  CB  TRP   275      -3.921  60.796  15.903  1.00  0.00              
ATOM   2246  C   TRP   275      -6.285  61.544  16.652  1.00  0.00              
ATOM   2247  O   TRP   275      -7.224  62.334  16.589  1.00  0.00              
ATOM   2248  CG  TRP   275      -2.902  60.772  14.792  1.00  0.00           C  
ATOM   2249  CD2 TRP   275      -2.948  59.868  13.679  1.00  0.00           C  
ATOM   2250  CD1 TRP   275      -1.783  61.533  14.626  1.00  0.00           C  
ATOM   2251  NE1 TRP   275      -1.126  61.158  13.479  1.00  0.00           N  
ATOM   2252  CE2 TRP   275      -1.832  60.134  12.886  1.00  0.00           C  
ATOM   2253  CE3 TRP   275      -3.845  58.895  13.347  1.00  0.00           C  
ATOM   2254  CZ2 TRP   275      -1.595  59.427  11.743  1.00  0.00           C  
ATOM   2255  CZ3 TRP   275      -3.604  58.185  12.192  1.00  0.00           C  
ATOM   2256  CH2 TRP   275      -2.501  58.447  11.406  1.00  0.00           C  
ATOM   2257  N   PRO   276      -6.350  60.565  17.529  1.00  0.00              
ATOM   2258  CA  PRO   276      -7.484  60.575  18.406  1.00  0.00              
ATOM   2259  CB  PRO   276      -7.547  59.199  19.063  1.00  0.00              
ATOM   2260  C   PRO   276      -7.474  61.701  19.376  1.00  0.00              
ATOM   2261  O   PRO   276      -8.456  61.851  20.098  1.00  0.00              
ATOM   2262  CD  PRO   276      -6.039  59.174  17.179  1.00  0.00           C  
ATOM   2263  CG  PRO   276      -6.993  58.276  17.975  1.00  0.00           C  
ATOM   2264  N   GLU   277      -6.390  62.488  19.446  1.00  0.00              
ATOM   2265  CA  GLU   277      -6.415  63.581  20.369  1.00  0.00              
ATOM   2266  CB  GLU   277      -5.135  64.425  20.327  1.00  0.00              
ATOM   2267  C   GLU   277      -7.554  64.435  19.957  1.00  0.00              
ATOM   2268  O   GLU   277      -8.291  64.948  20.793  1.00  0.00              
ATOM   2269  CG  GLU   277      -3.894  63.650  20.769  1.00  0.00           C  
ATOM   2270  CD  GLU   277      -2.727  64.616  20.693  1.00  0.00           C  
ATOM   2271  OE1 GLU   277      -2.773  65.641  21.424  1.00  0.00           O  
ATOM   2272  OE2 GLU   277      -1.783  64.351  19.902  1.00  0.00           O  
ATOM   2273  N   ILE   278      -7.768  64.545  18.638  1.00  0.00              
ATOM   2274  CA  ILE   278      -8.835  65.347  18.126  1.00  0.00              
ATOM   2275  CB  ILE   278      -8.975  65.173  16.647  1.00  0.00              
ATOM   2276  C   ILE   278     -10.083  64.787  18.716  1.00  0.00              
ATOM   2277  O   ILE   278     -10.944  65.532  19.176  1.00  0.00              
ATOM   2278  CG2 ILE   278     -10.042  66.149  16.159  1.00  0.00           C  
ATOM   2279  CG1 ILE   278      -7.638  65.381  15.935  1.00  0.00           C  
ATOM   2280  CD1 ILE   278      -7.700  64.974  14.464  1.00  0.00           C  
ATOM   2281  N   LYS   279     -10.195  63.446  18.739  1.00  0.00              
ATOM   2282  CA  LYS   279     -11.386  62.820  19.226  1.00  0.00              
ATOM   2283  CB  LYS   279     -11.405  61.286  19.081  1.00  0.00              
ATOM   2284  C   LYS   279     -11.648  63.145  20.662  1.00  0.00              
ATOM   2285  O   LYS   279     -12.799  63.352  21.040  1.00  0.00              
ATOM   2286  CG  LYS   279     -11.945  60.802  17.731  1.00  0.00           C  
ATOM   2287  CD  LYS   279     -11.058  61.111  16.525  1.00  0.00           C  
ATOM   2288  CE  LYS   279     -11.651  60.619  15.200  1.00  0.00           C  
ATOM   2289  NZ  LYS   279     -11.851  59.152  15.240  1.00  0.00           N  
ATOM   2290  N   SER   280     -10.609  63.197  21.514  1.00  0.00              
ATOM   2291  CA  SER   280     -10.855  63.470  22.902  1.00  0.00              
ATOM   2292  CB  SER   280      -9.579  63.424  23.762  1.00  0.00              
ATOM   2293  C   SER   280     -11.440  64.829  23.006  1.00  0.00              
ATOM   2294  O   SER   280     -12.288  65.125  23.844  1.00  0.00              
ATOM   2295  OG  SER   280      -8.688  64.461  23.382  1.00  0.00           O  
ATOM   2296  N   PHE   281     -10.981  65.695  22.112  1.00  0.00              
ATOM   2297  CA  PHE   281     -11.362  67.052  22.044  1.00  0.00              
ATOM   2298  CB  PHE   281     -10.354  67.715  21.090  1.00  0.00              
ATOM   2299  C   PHE   281     -12.819  67.143  21.666  1.00  0.00              
ATOM   2300  O   PHE   281     -13.598  67.949  22.186  1.00  0.00              
ATOM   2301  CG  PHE   281      -9.175  67.863  21.990  1.00  0.00           C  
ATOM   2302  CD1 PHE   281      -9.334  68.393  23.251  1.00  0.00           C  
ATOM   2303  CD2 PHE   281      -7.915  67.514  21.597  1.00  0.00           C  
ATOM   2304  CE1 PHE   281      -8.275  68.553  24.114  1.00  0.00           C  
ATOM   2305  CE2 PHE   281      -6.862  67.666  22.462  1.00  0.00           C  
ATOM   2306  CZ  PHE   281      -7.019  68.181  23.719  1.00  0.00           C  
ATOM   2307  N   PHE   282     -13.233  66.268  20.747  1.00  0.00              
ATOM   2308  CA  PHE   282     -14.585  66.181  20.333  1.00  0.00              
ATOM   2309  CB  PHE   282     -14.806  65.122  19.252  1.00  0.00              
ATOM   2310  C   PHE   282     -15.436  65.754  21.486  1.00  0.00              
ATOM   2311  O   PHE   282     -16.579  66.179  21.627  1.00  0.00              
ATOM   2312  CG  PHE   282     -16.279  65.081  19.139  1.00  0.00           C  
ATOM   2313  CD1 PHE   282     -16.920  66.095  18.484  1.00  0.00           C  
ATOM   2314  CD2 PHE   282     -17.009  64.055  19.699  1.00  0.00           C  
ATOM   2315  CE1 PHE   282     -18.280  66.077  18.398  1.00  0.00           C  
ATOM   2316  CE2 PHE   282     -18.376  64.044  19.612  1.00  0.00           C  
ATOM   2317  CZ  PHE   282     -19.014  65.060  18.959  1.00  0.00           C  
ATOM   2318  N   ASP   283     -14.938  64.841  22.324  1.00  0.00              
ATOM   2319  CA  ASP   283     -15.777  64.373  23.380  1.00  0.00              
ATOM   2320  CB  ASP   283     -15.098  63.336  24.295  1.00  0.00              
ATOM   2321  C   ASP   283     -16.142  65.526  24.246  1.00  0.00              
ATOM   2322  O   ASP   283     -17.277  65.624  24.705  1.00  0.00              
ATOM   2323  CG  ASP   283     -15.032  61.996  23.575  1.00  0.00           C  
ATOM   2324  OD1 ASP   283     -15.982  61.696  22.804  1.00  0.00           O  
ATOM   2325  OD2 ASP   283     -14.034  61.256  23.787  1.00  0.00           O  
ATOM   2326  N   LYS   284     -15.198  66.455  24.460  1.00  0.00              
ATOM   2327  CA  LYS   284     -15.484  67.545  25.336  1.00  0.00              
ATOM   2328  CB  LYS   284     -14.318  68.528  25.521  1.00  0.00              
ATOM   2329  C   LYS   284     -16.646  68.302  24.805  1.00  0.00              
ATOM   2330  O   LYS   284     -17.469  68.741  25.580  1.00  0.00              
ATOM   2331  CG  LYS   284     -13.252  67.980  26.468  1.00  0.00           C  
ATOM   2332  CD  LYS   284     -11.957  68.787  26.504  1.00  0.00           C  
ATOM   2333  CE  LYS   284     -10.919  68.203  27.465  1.00  0.00           C  
ATOM   2334  NZ  LYS   284      -9.666  68.983  27.398  1.00  0.00           N  
ATOM   2335  N   ILE   285     -16.737  68.472  23.484  1.00  0.00              
ATOM   2336  CA  ILE   285     -17.724  69.134  22.674  1.00  0.00              
ATOM   2337  CB  ILE   285     -17.220  68.769  21.327  1.00  0.00              
ATOM   2338  C   ILE   285     -19.061  68.478  22.805  1.00  0.00              
ATOM   2339  O   ILE   285     -20.112  69.110  22.876  1.00  0.00              
ATOM   2340  CG2 ILE   285     -18.224  68.308  20.308  1.00  0.00           C  
ATOM   2341  CG1 ILE   285     -16.095  69.617  20.890  1.00  0.00           C  
ATOM   2342  CD1 ILE   285     -15.370  68.940  19.753  1.00  0.00           C  
ATOM   2343  N   ASN   286     -19.053  67.155  22.710  1.00  0.00              
ATOM   2344  CA  ASN   286     -20.262  66.414  22.679  1.00  0.00              
ATOM   2345  CB  ASN   286     -20.043  65.093  21.945  1.00  0.00              
ATOM   2346  C   ASN   286     -20.767  66.117  24.057  1.00  0.00              
ATOM   2347  O   ASN   286     -21.963  65.909  24.263  1.00  0.00              
ATOM   2348  CG  ASN   286     -21.337  64.769  21.245  1.00  0.00           C  
ATOM   2349  OD1 ASN   286     -21.571  65.237  20.134  1.00  0.00           O  
ATOM   2350  ND2 ASN   286     -22.200  63.949  21.897  1.00  0.00           N  
ATOM   2351  N   ARG   287     -19.840  66.076  25.031  1.00  0.00              
ATOM   2352  CA  ARG   287     -20.092  65.560  26.347  1.00  0.00              
ATOM   2353  CB  ARG   287     -18.823  64.996  27.008  1.00  0.00              
ATOM   2354  C   ARG   287     -20.675  66.538  27.338  1.00  0.00              
ATOM   2355  O   ARG   287     -21.828  66.950  27.228  1.00  0.00              
ATOM   2356  CG  ARG   287     -18.329  63.691  26.385  1.00  0.00           C  
ATOM   2357  CD  ARG   287     -18.827  62.444  27.119  1.00  0.00           C  
ATOM   2358  NE  ARG   287     -20.307  62.396  26.962  1.00  0.00           N  
ATOM   2359  CZ  ARG   287     -21.024  61.380  27.526  1.00  0.00           C  
ATOM   2360  NH1 ARG   287     -20.384  60.410  28.241  1.00  0.00           N  
ATOM   2361  NH2 ARG   287     -22.380  61.334  27.376  1.00  0.00           N  
ATOM   2362  N   ASN   288     -19.862  66.920  28.354  1.00  0.00              
ATOM   2363  CA  ASN   288     -20.294  67.591  29.561  1.00  0.00              
ATOM   2364  CB  ASN   288     -19.102  68.053  30.410  1.00  0.00              
ATOM   2365  C   ASN   288     -21.189  68.794  29.407  1.00  0.00              
ATOM   2366  O   ASN   288     -22.392  68.694  29.637  1.00  0.00              
ATOM   2367  CG  ASN   288     -18.344  66.811  30.852  1.00  0.00           C  
ATOM   2368  OD1 ASN   288     -18.895  65.712  30.890  1.00  0.00           O  
ATOM   2369  ND2 ASN   288     -17.042  66.989  31.200  1.00  0.00           N  
ATOM   2370  N   ASN   289     -20.673  69.969  29.009  1.00  0.00              
ATOM   2371  CA  ASN   289     -21.575  71.064  28.828  1.00  0.00              
ATOM   2372  CB  ASN   289     -20.853  72.409  28.919  1.00  0.00              
ATOM   2373  C   ASN   289     -21.965  70.885  27.434  1.00  0.00              
ATOM   2374  O   ASN   289     -21.626  71.702  26.585  1.00  0.00              
ATOM   2375  CG  ASN   289     -21.896  73.498  29.028  1.00  0.00           C  
ATOM   2376  OD1 ASN   289     -21.874  74.285  29.971  1.00  0.00           O  
ATOM   2377  ND2 ASN   289     -22.839  73.553  28.050  1.00  0.00           N  
ATOM   2378  N   ASN   290     -22.702  69.818  27.097  1.00  0.00              
ATOM   2379  CA  ASN   290     -22.525  69.756  25.693  1.00  0.00              
ATOM   2380  CB  ASN   290     -21.385  68.819  25.272  1.00  0.00              
ATOM   2381  C   ASN   290     -23.666  69.323  24.907  1.00  0.00              
ATOM   2382  O   ASN   290     -24.747  68.968  25.373  1.00  0.00              
ATOM   2383  CG  ASN   290     -20.085  69.394  25.798  1.00  0.00           C  
ATOM   2384  OD1 ASN   290     -19.606  69.004  26.850  1.00  0.00           O  
ATOM   2385  ND2 ASN   290     -19.477  70.386  25.114  1.00  0.00           N  
ATOM   2386  N   ILE   291     -23.380  69.386  23.606  1.00  0.00              
ATOM   2387  CA  ILE   291     -24.358  68.961  22.692  1.00  0.00              
ATOM   2388  CB  ILE   291     -24.900  70.036  21.800  1.00  0.00              
ATOM   2389  C   ILE   291     -23.741  67.910  21.876  1.00  0.00              
ATOM   2390  O   ILE   291     -22.622  68.038  21.379  1.00  0.00              
ATOM   2391  CG2 ILE   291     -25.968  69.433  20.879  1.00  0.00           C  
ATOM   2392  CG1 ILE   291     -25.515  71.149  22.642  1.00  0.00           C  
ATOM   2393  CD1 ILE   291     -26.071  72.252  21.757  1.00  0.00           C  
ATOM   2394  N   ASN   292     -24.492  66.810  21.753  1.00  0.00              
ATOM   2395  CA  ASN   292     -24.160  65.761  20.851  1.00  0.00              
ATOM   2396  CB  ASN   292     -24.960  64.474  21.109  1.00  0.00              
ATOM   2397  C   ASN   292     -24.468  66.341  19.504  1.00  0.00              
ATOM   2398  O   ASN   292     -24.718  67.530  19.382  1.00  0.00              
ATOM   2399  CG  ASN   292     -26.433  64.838  21.181  1.00  0.00           C  
ATOM   2400  OD1 ASN   292     -26.842  65.654  22.005  1.00  0.00           O  
ATOM   2401  ND2 ASN   292     -27.257  64.213  20.302  1.00  0.00           N  
ATOM   2402  N   ASN   293     -24.434  65.569  18.421  1.00  0.00              
ATOM   2403  CA  ASN   293     -24.679  66.198  17.152  1.00  0.00              
ATOM   2404  CB  ASN   293     -26.049  66.888  17.017  1.00  0.00              
ATOM   2405  C   ASN   293     -23.614  67.198  16.905  1.00  0.00              
ATOM   2406  O   ASN   293     -23.858  68.307  16.431  1.00  0.00              
ATOM   2407  CG  ASN   293     -27.087  65.818  16.712  1.00  0.00           C  
ATOM   2408  OD1 ASN   293     -26.761  64.749  16.199  1.00  0.00           O  
ATOM   2409  ND2 ASN   293     -28.378  66.117  17.017  1.00  0.00           N  
ATOM   2410  N   VAL   294     -22.383  66.833  17.280  1.00  0.00              
ATOM   2411  CA  VAL   294     -21.319  67.688  16.910  1.00  0.00              
ATOM   2412  CB  VAL   294     -20.927  68.573  18.009  1.00  0.00              
ATOM   2413  C   VAL   294     -20.258  66.824  16.345  1.00  0.00              
ATOM   2414  O   VAL   294     -20.240  65.620  16.586  1.00  0.00              
ATOM   2415  CG1 VAL   294     -22.075  69.584  18.079  1.00  0.00           C  
ATOM   2416  CG2 VAL   294     -20.884  67.741  19.282  1.00  0.00           C  
ATOM   2417  N   ILE   295     -19.422  67.407  15.471  1.00  0.00              
ATOM   2418  CA  ILE   295     -18.401  66.648  14.821  1.00  0.00              
ATOM   2419  CB  ILE   295     -18.836  66.043  13.514  1.00  0.00              
ATOM   2420  C   ILE   295     -17.185  67.470  14.630  1.00  0.00              
ATOM   2421  O   ILE   295     -17.243  68.694  14.510  1.00  0.00              
ATOM   2422  CG2 ILE   295     -19.720  64.831  13.803  1.00  0.00           C  
ATOM   2423  CG1 ILE   295     -19.494  67.089  12.608  1.00  0.00           C  
ATOM   2424  CD1 ILE   295     -18.530  68.132  12.073  1.00  0.00           C  
ATOM   2425  N   LEU   296     -16.023  66.791  14.619  1.00  0.00              
ATOM   2426  CA  LEU   296     -14.822  67.539  14.435  1.00  0.00              
ATOM   2427  CB  LEU   296     -13.564  66.959  15.063  1.00  0.00              
ATOM   2428  C   LEU   296     -14.542  67.491  12.992  1.00  0.00              
ATOM   2429  O   LEU   296     -14.639  66.439  12.360  1.00  0.00              
ATOM   2430  CG  LEU   296     -13.833  66.440  16.458  1.00  0.00           C  
ATOM   2431  CD1 LEU   296     -14.337  64.996  16.360  1.00  0.00           C  
ATOM   2432  CD2 LEU   296     -12.657  66.685  17.394  1.00  0.00           C  
ATOM   2433  N   TRP   297     -14.197  68.648  12.420  1.00  0.00              
ATOM   2434  CA  TRP   297     -13.903  68.568  11.036  1.00  0.00              
ATOM   2435  CB  TRP   297     -14.143  69.825  10.191  1.00  0.00              
ATOM   2436  C   TRP   297     -12.552  68.058  10.810  1.00  0.00              
ATOM   2437  O   TRP   297     -11.628  68.242  11.602  1.00  0.00              
ATOM   2438  CG  TRP   297     -15.585  69.920   9.769  1.00  0.00           C  
ATOM   2439  CD2 TRP   297     -16.216  71.109   9.279  1.00  0.00           C  
ATOM   2440  CD1 TRP   297     -16.554  68.959   9.806  1.00  0.00           C  
ATOM   2441  NE1 TRP   297     -17.752  69.483   9.383  1.00  0.00           N  
ATOM   2442  CE2 TRP   297     -17.557  70.804   9.052  1.00  0.00           C  
ATOM   2443  CE3 TRP   297     -15.727  72.357   9.069  1.00  0.00           C  
ATOM   2444  CZ2 TRP   297     -18.429  71.752   8.604  1.00  0.00           C  
ATOM   2445  CZ3 TRP   297     -16.595  73.308   8.586  1.00  0.00           C  
ATOM   2446  CH2 TRP   297     -17.921  73.007   8.358  1.00  0.00           C  
ATOM   2447  N   LEU   298     -12.471  67.307   9.708  1.00  0.00              
ATOM   2448  CA  LEU   298     -11.233  66.796   9.265  1.00  0.00              
ATOM   2449  CB  LEU   298     -11.106  65.260   9.334  1.00  0.00              
ATOM   2450  C   LEU   298     -11.157  67.221   7.861  1.00  0.00              
ATOM   2451  O   LEU   298     -12.170  67.499   7.216  1.00  0.00              
ATOM   2452  CG  LEU   298     -12.105  64.474   8.463  1.00  0.00           C  
ATOM   2453  CD1 LEU   298     -11.890  62.960   8.609  1.00  0.00           C  
ATOM   2454  CD2 LEU   298     -13.557  64.880   8.750  1.00  0.00           C  
ATOM   2455  N   HIS   299      -9.913  67.290   7.398  1.00  0.00              
ATOM   2456  CA  HIS   299      -9.538  67.709   6.093  1.00  0.00              
ATOM   2457  CB  HIS   299      -8.056  67.420   5.826  1.00  0.00              
ATOM   2458  C   HIS   299     -10.329  66.891   5.146  1.00  0.00              
ATOM   2459  O   HIS   299     -10.432  65.675   5.288  1.00  0.00              
ATOM   2460  ND1 HIS   299      -7.156  69.020   4.088  1.00  0.00           N  
ATOM   2461  CG  HIS   299      -7.627  67.783   4.447  1.00  0.00           C  
ATOM   2462  NE2 HIS   299      -7.139  67.779   2.247  1.00  0.00           N  
ATOM   2463  CD2 HIS   299      -7.609  67.035   3.314  1.00  0.00           C  
ATOM   2464  CE1 HIS   299      -6.879  68.966   2.761  1.00  0.00           C  
ATOM   2465  N   THR   300     -10.926  67.585   4.168  1.00  0.00              
ATOM   2466  CA  THR   300     -11.716  67.015   3.131  1.00  0.00              
ATOM   2467  CB  THR   300     -10.959  66.170   2.144  1.00  0.00              
ATOM   2468  C   THR   300     -12.834  66.225   3.698  1.00  0.00              
ATOM   2469  O   THR   300     -13.259  65.232   3.117  1.00  0.00              
ATOM   2470  OG1 THR   300     -10.329  65.073   2.787  1.00  0.00           O  
ATOM   2471  CG2 THR   300      -9.926  67.055   1.430  1.00  0.00           C  
ATOM   2472  N   GLY   301     -13.357  66.625   4.862  1.00  0.00              
ATOM   2473  CA  GLY   301     -14.542  65.946   5.262  1.00  0.00              
ATOM   2474  C   GLY   301     -15.585  66.594   4.415  1.00  0.00              
ATOM   2475  O   GLY   301     -15.363  67.690   3.908  1.00  0.00              
ATOM   2476  N   ILE   302     -16.730  65.936   4.171  1.00  0.00              
ATOM   2477  CA  ILE   302     -17.735  66.654   3.448  1.00  0.00              
ATOM   2478  CB  ILE   302     -17.963  66.178   2.036  1.00  0.00              
ATOM   2479  C   ILE   302     -19.014  66.489   4.199  1.00  0.00              
ATOM   2480  O   ILE   302     -19.435  65.364   4.462  1.00  0.00              
ATOM   2481  CG2 ILE   302     -16.684  66.441   1.230  1.00  0.00           C  
ATOM   2482  CG1 ILE   302     -18.428  64.714   1.997  1.00  0.00           C  
ATOM   2483  CD1 ILE   302     -17.399  63.724   2.535  1.00  0.00           C  
ATOM   2484  N   VAL   303     -19.663  67.619   4.558  1.00  0.00              
ATOM   2485  CA  VAL   303     -20.890  67.586   5.302  1.00  0.00              
ATOM   2486  CB  VAL   303     -20.925  68.527   6.473  1.00  0.00              
ATOM   2487  C   VAL   303     -21.994  68.020   4.401  1.00  0.00              
ATOM   2488  O   VAL   303     -21.911  69.053   3.739  1.00  0.00              
ATOM   2489  CG1 VAL   303     -20.008  67.999   7.581  1.00  0.00           C  
ATOM   2490  CG2 VAL   303     -20.529  69.924   5.977  1.00  0.00           C  
ATOM   2491  N   ASP   304     -23.076  67.225   4.362  1.00  0.00              
ATOM   2492  CA  ASP   304     -24.197  67.573   3.551  1.00  0.00              
ATOM   2493  CB  ASP   304     -24.910  66.365   2.919  1.00  0.00              
ATOM   2494  C   ASP   304     -25.188  68.226   4.436  1.00  0.00              
ATOM   2495  O   ASP   304     -25.567  67.679   5.471  1.00  0.00              
ATOM   2496  CG  ASP   304     -24.083  65.861   1.749  1.00  0.00           C  
ATOM   2497  OD1 ASP   304     -23.775  66.689   0.851  1.00  0.00           O  
ATOM   2498  OD2 ASP   304     -23.745  64.648   1.738  1.00  0.00           O  
ATOM   2499  N   TYR   305     -25.645  69.437   4.081  1.00  0.00              
ATOM   2500  CA  TYR   305     -26.635  69.882   4.987  1.00  0.00              
ATOM   2501  CB  TYR   305     -26.640  71.379   5.330  1.00  0.00              
ATOM   2502  C   TYR   305     -27.952  69.539   4.375  1.00  0.00              
ATOM   2503  O   TYR   305     -28.684  70.395   3.876  1.00  0.00              
ATOM   2504  CG  TYR   305     -27.696  71.408   6.374  1.00  0.00           C  
ATOM   2505  CD1 TYR   305     -27.434  70.882   7.618  1.00  0.00           C  
ATOM   2506  CD2 TYR   305     -28.937  71.938   6.120  1.00  0.00           C  
ATOM   2507  CE1 TYR   305     -28.399  70.879   8.594  1.00  0.00           C  
ATOM   2508  CE2 TYR   305     -29.907  71.937   7.093  1.00  0.00           C  
ATOM   2509  CZ  TYR   305     -29.640  71.403   8.329  1.00  0.00           C  
ATOM   2510  OH  TYR   305     -30.639  71.404   9.325  1.00  0.00           O  
ATOM   2511  N   SER   306     -28.219  68.226   4.252  1.00  0.00              
ATOM   2512  CA  SER   306     -29.573  67.840   4.071  1.00  0.00              
ATOM   2513  CB  SER   306     -29.740  66.382   3.612  1.00  0.00              
ATOM   2514  C   SER   306     -29.961  67.900   5.487  1.00  0.00              
ATOM   2515  O   SER   306     -30.899  68.566   5.927  1.00  0.00              
ATOM   2516  OG  SER   306     -29.192  66.207   2.314  1.00  0.00           O  
ATOM   2517  N   LYS   307     -29.106  67.152   6.202  1.00  0.00              
ATOM   2518  CA  LYS   307     -28.940  66.920   7.602  1.00  0.00              
ATOM   2519  CB  LYS   307     -30.009  65.955   8.170  1.00  0.00              
ATOM   2520  C   LYS   307     -27.533  66.208   7.650  1.00  0.00              
ATOM   2521  O   LYS   307     -27.423  65.183   6.982  1.00  0.00              
ATOM   2522  CG  LYS   307     -31.468  66.415   7.962  1.00  0.00           C  
ATOM   2523  CD  LYS   307     -32.051  66.156   6.559  1.00  0.00           C  
ATOM   2524  CE  LYS   307     -33.307  66.972   6.218  1.00  0.00           C  
ATOM   2525  NZ  LYS   307     -33.598  66.900   4.765  1.00  0.00           N  
ATOM   2526  N   ILE   308     -26.429  66.676   8.375  1.00  0.00              
ATOM   2527  CA  ILE   308     -25.075  66.095   8.296  1.00  0.00              
ATOM   2528  CB  ILE   308     -24.105  67.081   7.699  1.00  0.00              
ATOM   2529  C   ILE   308     -24.396  65.555   9.563  1.00  0.00              
ATOM   2530  O   ILE   308     -23.379  66.082  10.039  1.00  0.00              
ATOM   2531  CG2 ILE   308     -24.044  68.320   8.612  1.00  0.00           C  
ATOM   2532  CG1 ILE   308     -22.748  66.422   7.417  1.00  0.00           C  
ATOM   2533  CD1 ILE   308     -22.829  65.291   6.408  1.00  0.00           C  
ATOM   2534  N   ASN   309     -24.814  64.350  10.002  1.00  0.00              
ATOM   2535  CA  ASN   309     -24.334  63.701  11.195  1.00  0.00              
ATOM   2536  CB  ASN   309     -25.359  62.739  11.823  1.00  0.00              
ATOM   2537  C   ASN   309     -23.108  62.896  10.854  1.00  0.00              
ATOM   2538  O   ASN   309     -22.221  63.344  10.125  1.00  0.00              
ATOM   2539  CG  ASN   309     -26.496  63.568  12.405  1.00  0.00           C  
ATOM   2540  OD1 ASN   309     -26.276  64.462  13.220  1.00  0.00           O  
ATOM   2541  ND2 ASN   309     -27.749  63.267  11.971  1.00  0.00           N  
ATOM   2542  N   GLU   310     -23.022  61.680  11.435  1.00  0.00              
ATOM   2543  CA  GLU   310     -21.893  60.797  11.305  1.00  0.00              
ATOM   2544  CB  GLU   310     -21.397  60.264  12.655  1.00  0.00              
ATOM   2545  C   GLU   310     -22.262  59.616  10.478  1.00  0.00              
ATOM   2546  O   GLU   310     -22.566  59.773   9.298  1.00  0.00              
ATOM   2547  CG  GLU   310     -20.795  61.354  13.541  1.00  0.00           C  
ATOM   2548  CD  GLU   310     -19.440  61.734  12.963  1.00  0.00           C  
ATOM   2549  OE1 GLU   310     -19.247  61.542  11.732  1.00  0.00           O  
ATOM   2550  OE2 GLU   310     -18.578  62.219  13.744  1.00  0.00           O  
ATOM   2551  N   LYS   311     -22.127  58.397  11.060  1.00  0.00              
ATOM   2552  CA  LYS   311     -22.493  57.186  10.376  1.00  0.00              
ATOM   2553  CB  LYS   311     -21.299  56.414   9.787  1.00  0.00              
ATOM   2554  C   LYS   311     -23.176  56.268  11.330  1.00  0.00              
ATOM   2555  O   LYS   311     -22.727  56.073  12.459  1.00  0.00              
ATOM   2556  CG  LYS   311     -20.372  55.808  10.843  1.00  0.00           C  
ATOM   2557  CD  LYS   311     -19.415  54.758  10.275  1.00  0.00           C  
ATOM   2558  CE  LYS   311     -18.489  54.136  11.322  1.00  0.00           C  
ATOM   2559  NZ  LYS   311     -17.606  53.133  10.685  1.00  0.00           N  
ATOM   2560  N   VAL   312     -24.311  55.693  10.890  1.00  0.00              
ATOM   2561  CA  VAL   312     -24.988  54.717  11.686  1.00  0.00              
ATOM   2562  CB  VAL   312     -26.377  55.120  12.086  1.00  0.00              
ATOM   2563  C   VAL   312     -25.114  53.516  10.808  1.00  0.00              
ATOM   2564  O   VAL   312     -25.632  53.602   9.695  1.00  0.00              
ATOM   2565  CG1 VAL   312     -27.030  53.947  12.838  1.00  0.00           C  
ATOM   2566  CG2 VAL   312     -26.293  56.418  12.907  1.00  0.00           C  
ATOM   2567  N   THR   313     -24.619  52.357  11.278  1.00  0.00              
ATOM   2568  CA  THR   313     -24.703  51.167  10.486  1.00  0.00              
ATOM   2569  CB  THR   313     -23.402  50.813   9.824  1.00  0.00              
ATOM   2570  C   THR   313     -25.039  50.069  11.427  1.00  0.00              
ATOM   2571  O   THR   313     -24.849  50.191  12.636  1.00  0.00              
ATOM   2572  OG1 THR   313     -22.970  51.886   9.001  1.00  0.00           O  
ATOM   2573  CG2 THR   313     -23.597  49.547   8.973  1.00  0.00           C  
ATOM   2574  N   VAL   314     -25.580  48.962  10.897  1.00  0.00              
ATOM   2575  CA  VAL   314     -25.871  47.885  11.782  1.00  0.00              
ATOM   2576  CB  VAL   314     -27.211  47.249  11.542  1.00  0.00              
ATOM   2577  C   VAL   314     -24.824  46.851  11.565  1.00  0.00              
ATOM   2578  O   VAL   314     -24.567  46.403  10.449  1.00  0.00              
ATOM   2579  CG1 VAL   314     -28.301  48.288  11.855  1.00  0.00           C  
ATOM   2580  CG2 VAL   314     -27.267  46.720  10.098  1.00  0.00           C  
ATOM   2581  N   ASN   315     -24.167  46.484  12.670  1.00  0.00              
ATOM   2582  CA  ASN   315     -23.151  45.486  12.705  1.00  0.00              
ATOM   2583  CB  ASN   315     -21.733  46.034  12.478  1.00  0.00              
ATOM   2584  C   ASN   315     -23.248  44.996  14.102  1.00  0.00              
ATOM   2585  O   ASN   315     -24.340  45.011  14.668  1.00  0.00              
ATOM   2586  CG  ASN   315     -21.625  46.421  11.009  1.00  0.00           C  
ATOM   2587  OD1 ASN   315     -22.006  47.521  10.614  1.00  0.00           O  
ATOM   2588  ND2 ASN   315     -21.084  45.493  10.174  1.00  0.00           N  
ATOM   2589  N   ASN   316     -22.140  44.504  14.688  1.00  0.00              
ATOM   2590  CA  ASN   316     -22.271  44.147  16.065  1.00  0.00              
ATOM   2591  CB  ASN   316     -20.962  43.629  16.688  1.00  0.00              
ATOM   2592  C   ASN   316     -22.628  45.420  16.752  1.00  0.00              
ATOM   2593  O   ASN   316     -23.641  45.503  17.446  1.00  0.00              
ATOM   2594  CG  ASN   316     -21.265  43.131  18.097  1.00  0.00           C  
ATOM   2595  OD1 ASN   316     -22.017  43.754  18.844  1.00  0.00           O  
ATOM   2596  ND2 ASN   316     -20.662  41.971  18.473  1.00  0.00           N  
ATOM   2597  N   ILE   317     -21.804  46.461  16.530  1.00  0.00              
ATOM   2598  CA  ILE   317     -22.112  47.766  17.022  1.00  0.00              
ATOM   2599  CB  ILE   317     -21.671  47.998  18.448  1.00  0.00              
ATOM   2600  C   ILE   317     -21.415  48.742  16.129  1.00  0.00              
ATOM   2601  O   ILE   317     -20.188  48.762  16.044  1.00  0.00              
ATOM   2602  CG2 ILE   317     -22.501  47.088  19.368  1.00  0.00           C  
ATOM   2603  CG1 ILE   317     -20.152  47.814  18.610  1.00  0.00           C  
ATOM   2604  CD1 ILE   317     -19.622  48.295  19.959  1.00  0.00           C  
ATOM   2605  N   LYS   318     -22.187  49.564  15.395  1.00  0.00              
ATOM   2606  CA  LYS   318     -21.538  50.560  14.598  1.00  0.00              
ATOM   2607  CB  LYS   318     -21.112  50.076  13.202  1.00  0.00              
ATOM   2608  C   LYS   318     -22.498  51.675  14.399  1.00  0.00              
ATOM   2609  O   LYS   318     -23.046  51.849  13.312  1.00  0.00              
ATOM   2610  CG  LYS   318     -19.940  49.092  13.221  1.00  0.00           C  
ATOM   2611  CD  LYS   318     -19.665  48.452  11.859  1.00  0.00           C  
ATOM   2612  CE  LYS   318     -18.495  47.466  11.862  1.00  0.00           C  
ATOM   2613  NZ  LYS   318     -18.308  46.903  10.506  1.00  0.00           N  
ATOM   2614  N   VAL   319     -22.731  52.465  15.457  1.00  0.00              
ATOM   2615  CA  VAL   319     -23.565  53.611  15.291  1.00  0.00              
ATOM   2616  CB  VAL   319     -24.912  53.479  15.948  1.00  0.00              
ATOM   2617  C   VAL   319     -22.817  54.733  15.916  1.00  0.00              
ATOM   2618  O   VAL   319     -22.454  54.675  17.090  1.00  0.00              
ATOM   2619  CG1 VAL   319     -25.689  52.373  15.214  1.00  0.00           C  
ATOM   2620  CG2 VAL   319     -24.726  53.189  17.447  1.00  0.00           C  
ATOM   2621  N   VAL   320     -22.524  55.789  15.138  1.00  0.00              
ATOM   2622  CA  VAL   320     -21.804  56.836  15.782  1.00  0.00              
ATOM   2623  CB  VAL   320     -20.414  57.036  15.237  1.00  0.00              
ATOM   2624  C   VAL   320     -22.575  58.113  15.672  1.00  0.00              
ATOM   2625  O   VAL   320     -22.579  58.778  14.637  1.00  0.00              
ATOM   2626  CG1 VAL   320     -20.475  57.289  13.720  1.00  0.00           C  
ATOM   2627  CG2 VAL   320     -19.746  58.170  16.034  1.00  0.00           C  
ATOM   2628  N   ASP   321     -23.290  58.477  16.754  1.00  0.00              
ATOM   2629  CA  ASP   321     -23.997  59.722  16.765  1.00  0.00              
ATOM   2630  CB  ASP   321     -24.949  59.846  17.966  1.00  0.00              
ATOM   2631  C   ASP   321     -22.979  60.818  16.862  1.00  0.00              
ATOM   2632  O   ASP   321     -23.037  61.809  16.136  1.00  0.00              
ATOM   2633  CG  ASP   321     -26.057  58.818  17.782  1.00  0.00           C  
ATOM   2634  OD1 ASP   321     -26.065  58.142  16.718  1.00  0.00           O  
ATOM   2635  OD2 ASP   321     -26.911  58.695  18.700  1.00  0.00           O  
ATOM   2636  N   ILE   322     -22.006  60.626  17.777  1.00  0.00              
ATOM   2637  CA  ILE   322     -20.897  61.507  18.032  1.00  0.00              
ATOM   2638  CB  ILE   322     -19.817  60.732  18.739  1.00  0.00              
ATOM   2639  C   ILE   322     -20.351  61.935  16.678  1.00  0.00              
ATOM   2640  O   ILE   322     -19.675  61.094  16.028  1.00  0.00              
ATOM   2641  CG2 ILE   322     -18.442  61.353  18.466  1.00  0.00           C  
ATOM   2642  CG1 ILE   322     -20.197  60.498  20.209  1.00  0.00           C  
ATOM   2643  CD1 ILE   322     -19.327  59.451  20.903  1.00  0.00           C  
ATOM   2644  OXT ILE   322     -20.599  63.104  16.278  1.00  0.00           O  
TER
